# Supplementary material for: Venenum bufonis and its active constituents alleviate RSV-induced pneumonia in mice by suppressing macrophage infiltration and NLRP3 inflammasome activation
Source: Virus Res. 2025 Dec 3;363:199672. doi: 10.1016/j.virusres.2025.199672 (PMC12743554; doi:10.1016/j.virusres.2025.199672)
Supplement: Supplementary file 1 [file mmc1.xlsx]

## Sheet: gene_count - 副本
gene_id	RSV-1	RSV-2	RSV-3	RSV+Vb-1	RSV+Vb-2	RSV+Vb-3	gene_name	gene_chr	gene_start	gene_end	gene_strand	gene_length	gene_biotype	gene_description	tf_family
ENSMUSG00000024653	271173	358498	216890	341261	516865	498056	Scgb1a1	19	9083636	9087958	-	476	protein_coding	secretoglobin, family 1A, member 1 (uteroglobin) [Source:MGI Symbol;Acc:MGI:98919]	-
ENSMUSG00000022097	250843	293384	227612	182818	287826	188739	Sftpc	14	70520949	70524081	-	1034	protein_coding	surfactant associated protein C [Source:MGI Symbol;Acc:MGI:109517]	-
ENSMUSG00000064351	131924	172944	160707	148235	177914	252643	mt-Co1	MT	5328	6872	+	1545	protein_coding	mitochondrially encoded cytochrome c oxidase I [Source:MGI Symbol;Acc:MGI:102504]	-
ENSMUSG00000069516	97022	111874	87625	52436	80553	50484	Lyz2	10	117277331	117282321	-	1316	protein_coding	lysozyme 2 [Source:MGI Symbol;Acc:MGI:96897]	-
ENSMUSG00000037742	73073	96184	84583	49637	65351	54276	Eef1a1	9	78478449	78489151	-	2493	protein_coding	eukaryotic translation elongation factor 1 alpha 1 [Source:MGI Symbol;Acc:MGI:1096881]	-
ENSMUSG00000064370	51753	61789	56785	52527	69969	93688	mt-Cytb	MT	14145	15288	+	1144	protein_coding	mitochondrially encoded cytochrome b [Source:MGI Symbol;Acc:MGI:102501]	-
ENSMUSG00000024140	64850	78035	78942	47067	59158	42015	Epas1	17	86753907	86833410	+	5309	protein_coding	endothelial PAS domain protein 1 [Source:MGI Symbol;Acc:MGI:109169]	-
ENSMUSG00000021789	59276	94268	72769	39057	59669	35325	Sftpa1	14	41131782	41136452	+	2860	protein_coding	surfactant associated protein A1 [Source:MGI Symbol;Acc:MGI:109518]	-
ENSMUSG00000056370	67762	73543	57381	47517	61975	40106	Sftpb	6	72304610	72314371	+	1968	protein_coding	surfactant associated protein B [Source:MGI Symbol;Acc:MGI:109516]	-
ENSMUSG00000026879	59833	61830	51492	53418	52342	33209	Gsn	2	35256380	35307892	+	3157	protein_coding	gelsolin [Source:MGI Symbol;Acc:MGI:95851]	-
ENSMUSG00000025150	54168	47164	29108	59453	90485	69531	Cbr2	11	120729489	120732114	-	1327	protein_coding	carbonyl reductase 2 [Source:MGI Symbol;Acc:MGI:107200]	-
ENSMUSG00000064367	35906	48164	47482	45630	53071	72718	mt-Nd5	MT	11742	13565	+	1824	protein_coding	mitochondrially encoded NADH dehydrogenase 5 [Source:MGI Symbol;Acc:MGI:102496]	-
ENSMUSG00000018593	59232	65397	66981	27816	38365	21444	Sparc	11	55394500	55423183	-	3788	protein_coding	secreted acidic cysteine rich glycoprotein [Source:MGI Symbol;Acc:MGI:98373]	-
ENSMUSG00000029188	54141	63520	52736	35235	39063	22284	Slc34a2	5	53038081	53071664	+	5013	protein_coding	solute carrier family 34 (sodium phosphate), member 2 [Source:MGI Symbol;Acc:MGI:1342284]	-
ENSMUSG00000020315	48167	55483	53791	27493	26419	24435	Sptbn1	11	30099395	30268175	-	17492	protein_coding	spectrin beta, non-erythrocytic 1 [Source:MGI Symbol;Acc:MGI:98388]	-
ENSMUSG00000064341	34704	41899	38958	33307	43917	66481	mt-Nd1	MT	2751	3707	+	957	protein_coding	mitochondrially encoded NADH dehydrogenase 1 [Source:MGI Symbol;Acc:MGI:101787]	-
ENSMUSG00000055322	39024	42493	43882	34348	43740	32261	Tns1	1	73910231	74124449	-	16010	protein_coding	tensin 1 [Source:MGI Symbol;Acc:MGI:104552]	-
ENSMUSG00000056492	40924	51836	54511	25847	29559	25622	Adgrf5	17	43360451	43459557	+	9010	protein_coding	adhesion G protein-coupled receptor F5 [Source:MGI Symbol;Acc:MGI:2182928]	-
ENSMUSG00000028649	42509	36644	45748	27436	21279	30196	Macf1	4	123349633	123684360	-	31402	protein_coding	microtubule-actin crosslinking factor 1 [Source:MGI Symbol;Acc:MGI:108559]	-
ENSMUSG00000064345	27958	33850	29704	28253	35798	49785	mt-Nd2	MT	3914	4951	+	1038	protein_coding	mitochondrially encoded NADH dehydrogenase 2 [Source:MGI Symbol;Acc:MGI:102500]	-
ENSMUSG00000040170	25594	32567	31958	31930	38108	35028	Fmo2	1	162874317	162898726	-	5609	protein_coding	flavin containing monooxygenase 2 [Source:MGI Symbol;Acc:MGI:1916776]	-
ENSMUSG00000037071	98500	26153	19875	10426	12771	6435	Scd1	19	44394451	44407709	-	4836	protein_coding	stearoyl-Coenzyme A desaturase 1 [Source:MGI Symbol;Acc:MGI:98239]	-
ENSMUSG00000069833	37882	40220	35470	20158	25461	25467	Ahnak	19	8989284	9076919	+	18543	protein_coding	AHNAK nucleoprotein (desmoyokin) [Source:MGI Symbol;Acc:MGI:1316648]	-
ENSMUSG00000064363	26041	28040	26761	28460	35145	49415	mt-Nd4	MT	10167	11544	+	1378	protein_coding	mitochondrially encoded NADH dehydrogenase 4 [Source:MGI Symbol;Acc:MGI:102498]	-
ENSMUSG00000003477	29342	28968	27767	35372	42145	39257	Inmt	6	55170626	55175043	-	1600	protein_coding	indolethylamine N-methyltransferase [Source:MGI Symbol;Acc:MGI:102963]	-
ENSMUSG00000002944	30347	47753	45538	19245	19889	11306	Cd36	5	17781690	17888801	-	3590	protein_coding	CD36 molecule [Source:MGI Symbol;Acc:MGI:107899]	-
ENSMUSG00000031502	38392	35531	41675	15316	17262	8056	Col4a1	8	11198423	11312826	-	7464	protein_coding	collagen, type IV, alpha 1 [Source:MGI Symbol;Acc:MGI:88454]	-
ENSMUSG00000034994	28790	39274	32866	22420	31155	19251	Eef2	10	81176631	81182498	+	3324	protein_coding	eukaryotic translation elongation factor 2 [Source:MGI Symbol;Acc:MGI:95288]	-
ENSMUSG00000029580	40659	34286	29998	19074	28514	31250	Actb	5	142903115	142906754	-	2679	protein_coding	actin, beta [Source:MGI Symbol;Acc:MGI:87904]	-
ENSMUSG00000020719	29744	27358	24337	27942	29263	41284	Ddx5	11	106780355	106789185	-	5775	protein_coding	DEAD (Asp-Glu-Ala-Asp) box polypeptide 5 [Source:MGI Symbol;Acc:MGI:105037]	-
ENSMUSG00000020154	30890	39241	40108	16325	19931	18474	Ptprb	10	116275523	116389535	+	13333	protein_coding	protein tyrosine phosphatase, receptor type, B [Source:MGI Symbol;Acc:MGI:97809]	-
ENSMUSG00000049775	34089	31942	28169	19844	31544	34452	Tmsb4x	X	167207093	167209315	-	1371	protein_coding	thymosin, beta 4, X chromosome [Source:MGI Symbol;Acc:MGI:99510]	-
ENSMUSG00000092274	26357	12164	12211	43509	44987	66145	Neat1	19	5824708	5845478	-	20771	lincRNA	nuclear paraspeckle assembly transcript 1 (non-protein coding) [Source:MGI Symbol;Acc:MGI:1914211]	-
ENSMUSG00000007655	29373	35635	35547	18162	23642	20936	Cav1	6	17306335	17341452	+	3444	protein_coding	caveolin 1, caveolae protein [Source:MGI Symbol;Acc:MGI:102709]	-
ENSMUSG00000017707	22236	35045	34616	20719	30176	19515	Serinc3	2	163623272	163645131	-	3840	protein_coding	serine incorporator 3 [Source:MGI Symbol;Acc:MGI:1349457]	-
ENSMUSG00000029375	31587	37339	28187	14600	20375	15951	Cxcl15	5	90794534	90803067	+	2127	protein_coding	chemokine (C-X-C motif) ligand 15 [Source:MGI Symbol;Acc:MGI:1339941]	-
ENSMUSG00000015452	29187	31749	26456	15986	26077	16881	Ager	17	34597862	34600936	+	2141	protein_coding	advanced glycosylation end product-specific receptor [Source:MGI Symbol;Acc:MGI:893592]	-
ENSMUSG00000029675	12374	33952	48722	12305	15124	8043	Eln	5	134702593	134747323	-	8098	protein_coding	elastin [Source:MGI Symbol;Acc:MGI:95317]	-
ENSMUSG00000022892	30217	33590	32541	14509	17153	9768	App	16	84949685	85173766	-	12996	protein_coding	amyloid beta (A4) precursor protein [Source:MGI Symbol;Acc:MGI:88059]	-
ENSMUSG00000040998	31373	25718	29709	20526	17763	12794	Npnt	3	132881745	132950291	-	5026	protein_coding	nephronectin [Source:MGI Symbol;Acc:MGI:2148811]	-
ENSMUSG00000059588	28418	28652	36925	14625	13700	12232	Calcrl	2	84330626	84425411	-	4882	protein_coding	calcitonin receptor-like [Source:MGI Symbol;Acc:MGI:1926944]	-
ENSMUSG00000031503	31492	29999	31659	13148	15721	8364	Col4a2	8	11312805	11449287	+	6619	protein_coding	collagen, type IV, alpha 2 [Source:MGI Symbol;Acc:MGI:88455]	-
ENSMUSG00000022505	29195	33163	31203	12145	14488	10159	Emp2	16	10281749	10313968	-	8644	protein_coding	epithelial membrane protein 2 [Source:MGI Symbol;Acc:MGI:1098726]	-
ENSMUSG00000054986	28046	31810	24591	15164	21070	15646	Sec14l3	11	4064841	4077736	+	2784	protein_coding	SEC14-like lipid binding 3 [Source:MGI Symbol;Acc:MGI:3617848]	-
ENSMUSG00000024661	24377	29281	22845	16259	24382	19660	Fth1	19	9982703	9985092	+	866	protein_coding	ferritin heavy polypeptide 1 [Source:MGI Symbol;Acc:MGI:95588]	-
ENSMUSG00000052974	21333	22707	14738	24571	32800	28424	Cyp2f2	7	27119909	27133660	+	2025	protein_coding	cytochrome P450, family 2, subfamily f, polypeptide 2 [Source:MGI Symbol;Acc:MGI:88608]	-
ENSMUSG00000023959	28869	28593	27153	10890	13185	9162	Clic5	17	44188584	44280172	+	8782	protein_coding	chloride intracellular channel 5 [Source:MGI Symbol;Acc:MGI:1917912]	-
ENSMUSG00000037736	21064	26353	27477	13859	13859	12733	Limch1	5	66745827	67057158	+	10263	protein_coding	LIM and calponin homology domains 1 [Source:MGI Symbol;Acc:MGI:1924819]	-
ENSMUSG00000022108	22342	25754	24447	15995	19675	14977	Itm2b	14	73362226	73385289	-	2732	protein_coding	integral membrane protein 2B [Source:MGI Symbol;Acc:MGI:1309517]	-
ENSMUSG00000031207	25930	26341	25279	11179	13363	12320	Msn	X	96096042	96168552	+	6327	protein_coding	moesin [Source:MGI Symbol;Acc:MGI:97167]	-
ENSMUSG00000060126	20272	24090	19315	15691	23009	26250	Tpt1	14	75845093	75848525	+	2380	protein_coding	tumor protein, translationally-controlled 1 [Source:MGI Symbol;Acc:MGI:104890]	-
ENSMUSG00000067336	21076	23955	28635	11675	12383	12017	Bmpr2	1	59763400	59879014	+	17983	protein_coding	bone morphogenetic protein receptor, type II (serine/threonine kinase) [Source:MGI Symbol;Acc:MGI:1095407]	-
ENSMUSG00000025809	22814	22696	23705	13108	15316	11490	Itgb1	8	128685654	128733200	+	4081	protein_coding	integrin beta 1 (fibronectin receptor beta) [Source:MGI Symbol;Acc:MGI:96610]	-
ENSMUSG00000020681	21125	23787	25967	12582	14813	9920	Ace	11	105967945	105989964	+	5287	protein_coding	angiotensin I converting enzyme (peptidyl-dipeptidase A) 1 [Source:MGI Symbol;Acc:MGI:87874]	-
ENSMUSG00000076258	24386	24648	18337	10965	16262	5836	Gm23935	16	11144125	11144181	+	57	miRNA	predicted gene, 23935 [Source:MGI Symbol;Acc:MGI:5453712]	-
ENSMUSG00000026043	28260	20706	18927	7907	8805	5124	Col3a1	1	45311538	45349706	+	9816	protein_coding	collagen, type III, alpha 1 [Source:MGI Symbol;Acc:MGI:88453]	-
ENSMUSG00000031375	19716	22625	22892	14107	13811	9165	Bgn	X	73483602	73495933	+	6099	protein_coding	biglycan [Source:MGI Symbol;Acc:MGI:88158]	-
ENSMUSG00000029309	20903	21224	19524	13181	15250	10715	Sparcl1	5	104079111	104113733	-	2937	protein_coding	SPARC-like 1 [Source:MGI Symbol;Acc:MGI:108110]	-
ENSMUSG00000053279	16465	17751	14373	15534	22072	18362	Aldh1a1	19	20492715	20643462	+	4934	protein_coding	aldehyde dehydrogenase family 1, subfamily A1 [Source:MGI Symbol;Acc:MGI:1353450]	-
ENSMUSG00000021242	17763	23978	16665	14167	21003	14187	Npc2	12	84754562	84773152	-	5438	protein_coding	NPC intracellular cholesterol transporter 2 [Source:MGI Symbol;Acc:MGI:1915213]	-
ENSMUSG00000018339	14991	16637	19088	15779	22896	20929	Gpx3	11	54902453	54910377	+	1813	protein_coding	glutathione peroxidase 3 [Source:MGI Symbol;Acc:MGI:105102]	-
ENSMUSG00000038393	15886	19817	19222	18640	15988	13989	Txnip	3	96557957	96561883	+	3123	protein_coding	thioredoxin interacting protein [Source:MGI Symbol;Acc:MGI:1889549]	-
ENSMUSG00000031871	21502	21455	24794	9361	10118	6209	Cdh5	8	104101625	104144511	+	4203	protein_coding	cadherin 5 [Source:MGI Symbol;Acc:MGI:105057]	-
ENSMUSG00000064373	14634	23992	22300	11297	15997	13199	Selenop	15	3268547	3280508	+	2842	protein_coding	selenoprotein P [Source:MGI Symbol;Acc:MGI:894288]	-
ENSMUSG00000031996	20218	19999	18712	12456	12747	11027	Aplp2	9	31149557	31211815	-	5875	protein_coding	amyloid beta (A4) precursor-like protein 2 [Source:MGI Symbol;Acc:MGI:88047]	-
ENSMUSG00000045954	18627	24408	23957	10047	11608	8277	Cavin2	1	51289126	51302960	+	3055	protein_coding	caveolae associated 2 [Source:MGI Symbol;Acc:MGI:99513]	-
ENSMUSG00000005610	20493	19077	19025	11070	13102	12545	Eif4g2	7	111067750	111083030	-	10166	protein_coding	eukaryotic translation initiation factor 4, gamma 2 [Source:MGI Symbol;Acc:MGI:109207]	-
ENSMUSG00000004207	18659	21848	19104	11893	14717	9771	Psap	10	60277627	60302597	+	2744	protein_coding	prosaposin [Source:MGI Symbol;Acc:MGI:97783]	-
ENSMUSG00000092341	16572	6805	10317	23094	21975	23314	Malat1	19	5795690	5802672	-	6983	lincRNA	metastasis associated lung adenocarcinoma transcript 1 (non-coding RNA) [Source:MGI Symbol;Acc:MGI:1919539]	-
ENSMUSG00000023951	20061	15070	14471	15479	15216	20618	Vegfa	17	46016993	46032369	-	4285	protein_coding	vascular endothelial growth factor A [Source:MGI Symbol;Acc:MGI:103178]	-
ENSMUSG00000023944	19452	17884	14676	9675	13659	9984	Hsp90ab1	17	45567775	45573271	-	2999	protein_coding	heat shock protein 90 alpha (cytosolic), class B member 1 [Source:MGI Symbol;Acc:MGI:96247]	-
ENSMUSG00000073411	17060	20847	15350	13582	19387	11223	H2-D1	17	35262730	35267499	+	2579	protein_coding	histocompatibility 2, D region locus 1 [Source:MGI Symbol;Acc:MGI:95896]	-
ENSMUSG00000027435	18606	20308	21570	9323	9238	7399	Cd93	2	148436640	148443563	-	6677	protein_coding	CD93 antigen [Source:MGI Symbol;Acc:MGI:106664]	-
ENSMUSG00000022197	19770	16217	18608	10907	10685	8787	Pdzd2	15	12359711	12739924	-	18419	protein_coding	PDZ domain containing 2 [Source:MGI Symbol;Acc:MGI:1922394]	-
ENSMUSG00000037242	19784	17688	17109	10451	12006	9257	Clic4	4	135213969	135272814	-	6572	protein_coding	chloride intracellular channel 4 (mitochondrial) [Source:MGI Symbol;Acc:MGI:1352754]	-
ENSMUSG00000052305	20046	13124	23963	5931	8183	5375	Hbb-bs	7	103826534	103828096	-	768	protein_coding	hemoglobin, beta adult s chain [Source:MGI Symbol;Acc:MGI:5474852]	-
ENSMUSG00000032216	16970	17502	17711	10557	10366	8743	Nedd4	9	72662346	72749852	+	10973	protein_coding	neural precursor cell expressed, developmentally down-regulated 4 [Source:MGI Symbol;Acc:MGI:97297]	-
ENSMUSG00000025203	23946	16370	15074	8666	13329	8586	Scd2	19	44293676	44306864	+	5453	protein_coding	stearoyl-Coenzyme A desaturase 2 [Source:MGI Symbol;Acc:MGI:98240]	-
ENSMUSG00000023092	14572	13062	14125	13212	15731	19697	Fhl1	X	56731787	56793346	+	3714	protein_coding	four and a half LIM domains 1 [Source:MGI Symbol;Acc:MGI:1298387]	-
ENSMUSG00000031328	19267	13427	12925	12599	13741	12547	Flna	X	74223461	74249820	-	9400	protein_coding	filamin, alpha [Source:MGI Symbol;Acc:MGI:95556]	-
ENSMUSG00000064368	11213	12482	12955	14634	17611	23367	mt-Nd6	MT	13552	14070	-	519	protein_coding	mitochondrially encoded NADH dehydrogenase 6 [Source:MGI Symbol;Acc:MGI:102495]	-
ENSMUSG00000015656	18164	16149	11838	7396	12076	9236	Hspa8	9	40800984	40810087	+	4301	protein_coding	heat shock protein 8 [Source:MGI Symbol;Acc:MGI:105384]	-
ENSMUSG00000022961	14709	11064	11599	16628	13805	22076	Son	16	91647506	91679221	+	14907	protein_coding	Son DNA binding protein [Source:MGI Symbol;Acc:MGI:98353]	-
ENSMUSG00000020717	17135	16730	18553	8300	11376	8235	Pecam1	11	106654217	106750628	-	6228	protein_coding	platelet/endothelial cell adhesion molecule 1 [Source:MGI Symbol;Acc:MGI:97537]	-
ENSMUSG00000074743	17745	14614	14986	11253	11415	9269	Thbd	2	148404466	148408188	-	3723	protein_coding	thrombomodulin [Source:MGI Symbol;Acc:MGI:98736]	-
ENSMUSG00000026701	13805	16326	12497	10984	18936	15435	Prdx6	1	161240112	161251219	-	4804	protein_coding	peroxiredoxin 6 [Source:MGI Symbol;Acc:MGI:894320]	-
ENSMUSG00000022443	21992	16922	16783	7490	7442	4301	Myh9	15	77760587	77842175	-	12928	protein_coding	myosin, heavy polypeptide 9, non-muscle [Source:MGI Symbol;Acc:MGI:107717]	-
ENSMUSG00000029455	12339	16818	14288	11160	17168	10330	Aldh2	5	121566027	121593824	-	5126	protein_coding	aldehyde dehydrogenase 2, mitochondrial [Source:MGI Symbol;Acc:MGI:99600]	-
ENSMUSG00000034810	19101	13451	18059	8958	6732	11264	Scn7a	2	66673425	66784914	-	7338	protein_coding	sodium channel, voltage-gated, type VII, alpha [Source:MGI Symbol;Acc:MGI:102965]	-
ENSMUSG00000057738	17129	16940	17366	8490	8859	5880	Sptan1	2	29965560	30031451	+	13362	protein_coding	spectrin alpha, non-erythrocytic 1 [Source:MGI Symbol;Acc:MGI:98386]	-
ENSMUSG00000021134	9150	10307	10240	18742	19170	27798	Srsf5	12	80945504	80950507	+	3988	protein_coding	serine/arginine-rich splicing factor 5 [Source:MGI Symbol;Acc:MGI:98287]	-
ENSMUSG00000023010	15386	16104	13250	9479	14926	9885	Tmbim6	15	99392882	99410049	+	4578	protein_coding	transmembrane BAX inhibitor motif containing 6 [Source:MGI Symbol;Acc:MGI:99682]	-
ENSMUSG00000054619	14221	15702	14364	10991	12909	9633	Mettl7a1	15	100304140	100328662	+	2595	protein_coding	methyltransferase like 7A1 [Source:MGI Symbol;Acc:MGI:1916523]	-
ENSMUSG00000039218	13979	9007	9253	16002	16463	21458	Srrm2	17	23790532	23824741	+	12842	protein_coding	serine/arginine repetitive matrix 2 [Source:MGI Symbol;Acc:MGI:1923206]	-
ENSMUSG00000058254	12877	16896	16974	9242	12944	8977	Tspan7	X	10485158	10596605	+	7067	protein_coding	tetraspanin 7 [Source:MGI Symbol;Acc:MGI:1298407]	-
ENSMUSG00000026728	16000	16470	17050	9142	10686	7420	Vim	2	13573927	13582826	+	4743	protein_coding	vimentin [Source:MGI Symbol;Acc:MGI:98932]	-
ENSMUSG00000030536	16472	18116	16281	8236	8428	7595	Iqgap1	7	80711583	80825974	-	16538	protein_coding	IQ motif containing GTPase activating protein 1 [Source:MGI Symbol;Acc:MGI:1352757]	-
ENSMUSG00000024610	17576	16198	15243	9760	12155	7449	Cd74	18	60803848	60812646	+	1410	protein_coding	CD74 antigen (invariant polypeptide of major histocompatibility complex, class II antigen-associated) [Source:MGI Symbol;Acc:MGI:96534]	-
ENSMUSG00000021795	10850	18100	13875	10788	16096	10803	Sftpd	14	41172214	41185149	-	2417	protein_coding	surfactant associated protein D [Source:MGI Symbol;Acc:MGI:109515]	-
ENSMUSG00000060802	15835	18093	15758	9667	11911	7525	B2m	2	122147686	122153083	+	860	protein_coding	beta-2 microglobulin [Source:MGI Symbol;Acc:MGI:88127]	-
ENSMUSG00000022587	13707	16532	13976	10764	14111	9598	Ly6e	15	74955051	74959905	+	3784	protein_coding	lymphocyte antigen 6 complex, locus E [Source:MGI Symbol;Acc:MGI:106651]	-
ENSMUSG00000031613	11622	15059	17755	10656	12910	11374	Hpgd	8	56294585	56321043	+	1683	protein_coding	hydroxyprostaglandin dehydrogenase 15 (NAD) [Source:MGI Symbol;Acc:MGI:108085]	-
ENSMUSG00000062825	20281	14235	11863	8206	10943	10559	Actg1	11	120345690	120348542	-	2658	protein_coding	actin, gamma, cytoplasmic 1 [Source:MGI Symbol;Acc:MGI:87906]	-
ENSMUSG00000032548	13217	16162	17710	9604	11794	7995	Slco2a1	9	102988712	103096002	+	13545	protein_coding	solute carrier organic anion transporter family, member 2a1 [Source:MGI Symbol;Acc:MGI:1346021]	-
ENSMUSG00000068874	10190	14663	10749	12994	19582	13813	Selenbp1	3	94933056	94944758	+	2273	protein_coding	selenium binding protein 1 [Source:MGI Symbol;Acc:MGI:96825]	-
ENSMUSG00000026238	14031	14762	13699	10353	13787	14153	Ptma	1	86526726	86530712	+	1462	protein_coding	prothymosin alpha [Source:MGI Symbol;Acc:MGI:97803]	-
ENSMUSG00000040249	15644	13854	14032	9614	9492	6232	Lrp1	10	127538161	127621148	-	17717	protein_coding	low density lipoprotein receptor-related protein 1 [Source:MGI Symbol;Acc:MGI:96828]	-
ENSMUSG00000026874	15102	14596	14491	8695	7591	6161	Hc	2	34983331	35061438	-	6265	protein_coding	hemolytic complement [Source:MGI Symbol;Acc:MGI:96031]	-
ENSMUSG00000029661	18061	12594	11526	7401	8709	6559	Col1a2	6	4504814	4541544	+	12426	protein_coding	collagen, type I, alpha 2 [Source:MGI Symbol;Acc:MGI:88468]	-
ENSMUSG00000062078	13941	15311	17121	8085	8983	8487	Qk	17	10202601	10319854	-	14242	protein_coding	quaking [Source:MGI Symbol;Acc:MGI:97837]	-
ENSMUSG00000064246	15562	15094	11974	9611	14027	8384	Chil1	1	134182176	134190181	+	2804	protein_coding	chitinase-like 1 [Source:MGI Symbol;Acc:MGI:1340899]	-
ENSMUSG00000027293	13213	14559	15017	9315	11814	8434	Ehd4	2	120089175	120154606	-	4007	protein_coding	EH-domain containing 4 [Source:MGI Symbol;Acc:MGI:1919619]	-
ENSMUSG00000061232	13209	14342	10495	11730	16214	12825	H2-K1	17	33996017	34000333	-	2608	protein_coding	histocompatibility 2, K1, K region [Source:MGI Symbol;Acc:MGI:95904]	-
ENSMUSG00000017466	14431	14483	13441	8228	10501	7684	Timp2	11	118301069	118355740	-	3896	protein_coding	tissue inhibitor of metalloproteinase 2 [Source:MGI Symbol;Acc:MGI:98753]	-
ENSMUSG00000032473	17212	16733	13875	6084	8540	6794	Cldn18	9	99689461	99717267	-	4456	protein_coding	claudin 18 [Source:MGI Symbol;Acc:MGI:1929209]	-
ENSMUSG00000042436	12357	12014	19266	7346	8315	4285	Mfap4	11	61485431	61488900	+	1922	protein_coding	microfibrillar-associated protein 4 [Source:MGI Symbol;Acc:MGI:1342276]	-
ENSMUSG00000037815	14728	14940	13661	7732	9385	7604	Ctnna1	18	35118888	35254773	+	3698	protein_coding	catenin (cadherin associated protein), alpha 1 [Source:MGI Symbol;Acc:MGI:88274]	-
ENSMUSG00000041247	16045	16255	13383	6713	8962	6481	Lamp3	16	19653378	19706375	-	3356	protein_coding	lysosomal-associated membrane protein 3 [Source:MGI Symbol;Acc:MGI:2441659]	-
ENSMUSG00000055065	12819	7988	7561	15110	14344	16697	Ddx17	15	79527736	79546741	-	7643	protein_coding	DEAD (Asp-Glu-Ala-Asp) box polypeptide 17 [Source:MGI Symbol;Acc:MGI:1914290]	-
ENSMUSG00000026193	16565	12895	16344	2743	4561	2506	Fn1	1	71585520	71653200	-	11685	protein_coding	fibronectin 1 [Source:MGI Symbol;Acc:MGI:95566]	-
ENSMUSG00000032399	12208	13753	12020	10223	13050	11575	Rpl4	9	64173375	64178666	+	2007	protein_coding	ribosomal protein L4 [Source:MGI Symbol;Acc:MGI:1915141]	-
ENSMUSG00000040488	14093	12560	10768	9783	11341	7951	Ltbp4	7	27305136	27337692	-	6463	protein_coding	latent transforming growth factor beta binding protein 4 [Source:MGI Symbol;Acc:MGI:1321395]	-
ENSMUSG00000030516	13016	15105	15551	7204	7516	6771	Tjp1	7	65296165	65527781	-	7811	protein_coding	tight junction protein 1 [Source:MGI Symbol;Acc:MGI:98759]	-
ENSMUSG00000004980	11912	9776	9026	11171	12472	16572	Hnrnpa2b1	6	51460932	51469894	-	6584	protein_coding	heterogeneous nuclear ribonucleoprotein A2/B1 [Source:MGI Symbol;Acc:MGI:104819]	-
ENSMUSG00000028639	10261	14325	12370	8752	12331	12427	Ybx1	4	119277981	119294604	-	2531	protein_coding	Y box protein 1 [Source:MGI Symbol;Acc:MGI:99146]	CSD
ENSMUSG00000006932	14271	15049	12719	6394	7857	5852	Ctnnb1	9	120929216	120960507	+	5192	protein_coding	catenin (cadherin associated protein), beta 1 [Source:MGI Symbol;Acc:MGI:88276]	-
ENSMUSG00000001175	14702	14275	12243	7885	9803	7030	Calm1	12	100199435	100209814	+	4706	protein_coding	calmodulin 1 [Source:MGI Symbol;Acc:MGI:88251]	-
ENSMUSG00000026473	8859	13831	10375	10169	14440	11502	Glul	1	153899944	153909723	+	3323	protein_coding	glutamate-ammonia ligase (glutamine synthetase) [Source:MGI Symbol;Acc:MGI:95739]	-
ENSMUSG00000069919	17160	8341	16104	3665	6226	4842	Hba-a1	11	32283511	32284465	+	812	protein_coding	hemoglobin alpha, adult chain 1 [Source:MGI Symbol;Acc:MGI:96015]	-
ENSMUSG00000004044	11663	12613	12429	9181	12215	10753	Cavin1	11	100956733	100970887	-	3587	protein_coding	caveolae associated 1 [Source:MGI Symbol;Acc:MGI:1277968]	-
ENSMUSG00000039952	13230	15113	13546	5820	7216	4122	Dag1	9	108204634	108263958	-	6357	protein_coding	dystroglycan 1 [Source:MGI Symbol;Acc:MGI:101864]	-
ENSMUSG00000033060	12884	14299	13380	7274	8908	8215	Lmo7	14	101729957	101934710	+	11951	protein_coding	LIM domain only 7 [Source:MGI Symbol;Acc:MGI:1353586]	-
ENSMUSG00000004655	14033	15285	13652	7681	7187	4407	Aqp1	6	55336432	55348555	+	2627	protein_coding	aquaporin 1 [Source:MGI Symbol;Acc:MGI:103201]	-
ENSMUSG00000038791	9915	10019	5682	12034	17761	11524	Scgb3a2	18	43764289	43767399	+	880	protein_coding	secretoglobin, family 3A, member 2 [Source:MGI Symbol;Acc:MGI:2153470]	-
ENSMUSG00000005417	11815	12358	11645	8066	9353	9085	Mprip	11	59661305	59780860	+	13327	protein_coding	myosin phosphatase Rho interacting protein [Source:MGI Symbol;Acc:MGI:1349438]	-
ENSMUSG00000001930	12546	16264	14128	5093	7084	4815	Vwf	6	125546774	125686679	+	16064	protein_coding	Von Willebrand factor [Source:MGI Symbol;Acc:MGI:98941]	-
ENSMUSG00000031447	13362	13409	12156	6932	9276	6590	Lamp1	8	13159161	13175338	+	2675	protein_coding	lysosomal-associated membrane protein 1 [Source:MGI Symbol;Acc:MGI:96745]	-
ENSMUSG00000056973	9854	11672	9329	10247	12834	11711	Ces1d	8	93166068	93197838	-	2369	protein_coding	carboxylesterase 1D [Source:MGI Symbol;Acc:MGI:2148202]	-
ENSMUSG00000045962	12995	13984	13765	5515	6338	5863	Wnk1	6	119923969	120038672	-	22825	protein_coding	WNK lysine deficient protein kinase 1 [Source:MGI Symbol;Acc:MGI:2442092]	-
ENSMUSG00000028081	10563	11728	9878	8127	13361	14636	Rps3a1	3	86137940	86142702	-	977	protein_coding	ribosomal protein S3A1 [Source:MGI Symbol;Acc:MGI:1202063]	-
ENSMUSG00000001506	16153	10134	9718	5121	6965	4486	Col1a1	11	94936224	94953042	+	6563	protein_coding	collagen, type I, alpha 1 [Source:MGI Symbol;Acc:MGI:88467]	-
ENSMUSG00000016559	11190	12067	11928	8987	11813	9857	H3f3b	11	116021912	116027962	-	2976	protein_coding	H3 histone, family 3B [Source:MGI Symbol;Acc:MGI:1101768]	-
ENSMUSG00000000787	11036	14115	13475	6625	7945	6502	Ddx3x	X	13280970	13294052	+	5277	protein_coding	DEAD/H (Asp-Glu-Ala-Asp/His) box polypeptide 3, X-linked [Source:MGI Symbol;Acc:MGI:103064]	-
ENSMUSG00000020044	14734	14276	12833	6301	5073	2348	Timp3	10	86300372	86349506	+	8144	protein_coding	tissue inhibitor of metalloproteinase 3 [Source:MGI Symbol;Acc:MGI:98754]	-
ENSMUSG00000022283	9768	13690	12303	7728	9179	7779	Pabpc1	15	36595661	36609668	-	6540	protein_coding	poly(A) binding protein, cytoplasmic 1 [Source:MGI Symbol;Acc:MGI:1349722]	-
ENSMUSG00000062960	12131	11579	13651	6225	5949	4456	Kdr	5	75932827	75978458	-	9030	protein_coding	kinase insert domain protein receptor [Source:MGI Symbol;Acc:MGI:96683]	-
ENSMUSG00000040181	8837	10894	10796	8355	11022	14134	Fmo1	1	162829561	162866610	-	6304	protein_coding	flavin containing monooxygenase 1 [Source:MGI Symbol;Acc:MGI:1310002]	-
ENSMUSG00000028465	14046	11158	11715	7054	7338	5036	Tln1	4	43531519	43562691	-	9801	protein_coding	talin 1 [Source:MGI Symbol;Acc:MGI:1099832]	-
ENSMUSG00000067274	10984	12852	10861	7702	11031	10105	Rplp0	5	115559467	115563727	+	1659	protein_coding	ribosomal protein, large, P0 [Source:MGI Symbol;Acc:MGI:1927636]	-
ENSMUSG00000000058	10424	13272	13364	7234	8098	7750	Cav2	6	17281185	17289115	+	3335	protein_coding	caveolin 2 [Source:MGI Symbol;Acc:MGI:107571]	-
ENSMUSG00000021390	9598	11002	13473	7718	7027	5922	Ogn	13	49608046	49624501	+	2566	protein_coding	osteoglycin [Source:MGI Symbol;Acc:MGI:109278]	-
ENSMUSG00000029231	9630	10288	12963	8607	6135	6415	Pdgfra	5	75152292	75198215	+	10024	protein_coding	platelet derived growth factor receptor, alpha polypeptide [Source:MGI Symbol;Acc:MGI:97530]	-
ENSMUSG00000022636	11804	12543	10606	7317	7114	6663	Alcam	16	52248996	52454074	-	7121	protein_coding	activated leukocyte cell adhesion molecule [Source:MGI Symbol;Acc:MGI:1313266]	-
ENSMUSG00000058297	11477	13250	12886	5091	8423	5186	Spock2	10	60106219	60135198	+	5533	protein_coding	sparc/osteonectin, cwcv and kazal-like domains proteoglycan 2 [Source:MGI Symbol;Acc:MGI:1891351]	-
ENSMUSG00000028780	13185	11128	14922	5625	5134	3890	Sema3c	5	17574281	17730268	+	7140	protein_coding	sema domain, immunoglobulin domain (Ig), short basic domain, secreted, (semaphorin) 3C [Source:MGI Symbol;Acc:MGI:107557]	-
ENSMUSG00000033161	11779	13408	10402	6328	9116	5331	Atp1a1	3	101576219	101604684	-	4568	protein_coding	ATPase, Na+/K+ transporting, alpha 1 polypeptide [Source:MGI Symbol;Acc:MGI:88105]	-
ENSMUSG00000021608	11579	12527	10921	7577	9533	8164	Lpcat1	13	73467197	73516422	+	4632	protein_coding	lysophosphatidylcholine acyltransferase 1 [Source:MGI Symbol;Acc:MGI:2384812]	-
ENSMUSG00000037266	7916	6604	4545	13327	14172	22557	Rsrp1	4	134923592	134927671	+	3349	protein_coding	arginine/serine rich protein 1 [Source:MGI Symbol;Acc:MGI:106498]	-
ENSMUSG00000031441	12376	10899	9179	7505	7650	8687	Atp11a	8	12757014	12868728	+	11150	protein_coding	ATPase, class VI, type 11A [Source:MGI Symbol;Acc:MGI:1354735]	-
ENSMUSG00000040809	12773	20509	17194	1615	4896	2014	Chil3	3	106147554	106167564	-	1632	protein_coding	chitinase-like 3 [Source:MGI Symbol;Acc:MGI:1330860]	-
ENSMUSG00000026421	12697	10881	10208	7336	8659	5177	Csrp1	1	135720061	135752232	+	1956	protein_coding	cysteine and glycine-rich protein 1 [Source:MGI Symbol;Acc:MGI:88549]	-
ENSMUSG00000031722	10386	11358	7225	8181	12118	10110	Hp	8	109575128	109579172	-	1606	protein_coding	haptoglobin [Source:MGI Symbol;Acc:MGI:96211]	-
ENSMUSG00000000530	13427	9644	10406	7291	8204	6558	Acvrl1	15	101128522	101145336	+	4265	protein_coding	activin A receptor, type II-like 1 [Source:MGI Symbol;Acc:MGI:1338946]	-
ENSMUSG00000024164	14131	16312	7971	6294	6235	3622	C3	17	57203970	57228136	-	5143	protein_coding	complement component 3 [Source:MGI Symbol;Acc:MGI:88227]	-
ENSMUSG00000021057	11578	14284	12570	3602	4674	4011	Akap5	12	76324891	76334153	+	6824	protein_coding	A kinase (PRKA) anchor protein 5 [Source:MGI Symbol;Acc:MGI:2685104]	-
ENSMUSG00000028713	8437	12356	9771	7211	10821	8109	Cyp4b1	4	115624725	115647723	-	2256	protein_coding	cytochrome P450, family 4, subfamily b, polypeptide 1 [Source:MGI Symbol;Acc:MGI:103225]	-
ENSMUSG00000046733	11978	12118	9776	6649	9502	7649	Gprc5a	6	135065651	135084709	+	2083	protein_coding	G protein-coupled receptor, family C, group 5, member A [Source:MGI Symbol;Acc:MGI:1891250]	-
ENSMUSG00000033685	7375	11551	10375	8163	12860	8334	Ucp2	7	100493337	100502020	+	6989	protein_coding	uncoupling protein 2 (mitochondrial, proton carrier) [Source:MGI Symbol;Acc:MGI:109354]	-
ENSMUSG00000025608	11627	9725	10776	7473	7850	4982	Podxl	6	31519488	31563981	-	5488	protein_coding	podocalyxin-like [Source:MGI Symbol;Acc:MGI:1351317]	-
ENSMUSG00000032562	11601	10616	10556	6707	8626	6923	Gnai2	9	107614125	107635367	-	3779	protein_coding	guanine nucleotide binding protein (G protein), alpha inhibiting 2 [Source:MGI Symbol;Acc:MGI:95772]	-
ENSMUSG00000021756	10697	11566	10468	5865	6301	5052	Il6st	13	112464070	112510086	+	11099	protein_coding	interleukin 6 signal transducer [Source:MGI Symbol;Acc:MGI:96560]	-
ENSMUSG00000064339	8434	9952	7979	5956	9889	13626	mt-Rnr2	MT	1094	2675	+	1582	Mt_rRNA	mitochondrially encoded 16S rRNA [Source:MGI Symbol;Acc:MGI:102492]	-
ENSMUSG00000031320	9727	11036	9720	7343	9729	7810	Rps4x	X	102184941	102189394	-	1631	protein_coding	ribosomal protein S4, X-linked [Source:MGI Symbol;Acc:MGI:98158]	-
ENSMUSG00000020585	10627	10802	9457	7156	8384	7917	Laptm4a	12	8921664	8938742	+	1773	protein_coding	lysosomal-associated protein transmembrane 4A [Source:MGI Symbol;Acc:MGI:108017]	-
ENSMUSG00000039630	10557	8258	8117	7929	8782	11071	Hnrnpu	1	178321108	178337797	-	11599	protein_coding	heterogeneous nuclear ribonucleoprotein U [Source:MGI Symbol;Acc:MGI:1858195]	-
ENSMUSG00000007850	8676	6006	6045	10123	10141	17725	Hnrnph1	11	50376990	50386528	+	5842	protein_coding	heterogeneous nuclear ribonucleoprotein H1 [Source:MGI Symbol;Acc:MGI:1891925]	-
ENSMUSG00000048960	11062	9464	12265	6129	4524	4874	Prex2	1	10993465	11303681	+	16609	protein_coding	phosphatidylinositol-3,4,5-trisphosphate-dependent Rac exchange factor 2 [Source:MGI Symbol;Acc:MGI:1923385]	-
ENSMUSG00000026478	11078	9872	11577	5934	6139	3945	Lamc1	1	153218922	153332786	-	8272	protein_coding	laminin, gamma 1 [Source:MGI Symbol;Acc:MGI:99914]	-
ENSMUSG00000043716	9839	11367	9565	6892	9692	8806	Rpl7	1	16101295	16104662	-	2687	protein_coding	ribosomal protein L7 [Source:MGI Symbol;Acc:MGI:98073]	-
ENSMUSG00000059495	10347	11597	11400	4502	4596	4753	Arhgef12	9	42963842	43107239	-	13620	protein_coding	Rho guanine nucleotide exchange factor (GEF) 12 [Source:MGI Symbol;Acc:MGI:1916882]	-
ENSMUSG00000021546	9447	10025	9912	6635	8695	8785	Hnrnpk	13	58391142	58403343	-	6466	protein_coding	heterogeneous nuclear ribonucleoprotein K [Source:MGI Symbol;Acc:MGI:99894]	-
ENSMUSG00000006699	10597	10244	9779	6105	8439	7551	Cdc42	4	137319696	137357720	-	2966	protein_coding	cell division cycle 42 [Source:MGI Symbol;Acc:MGI:106211]	-
ENSMUSG00000074364	11383	10848	10586	4436	6576	4704	Ehd2	7	15946958	15967567	-	5119	protein_coding	EH-domain containing 2 [Source:MGI Symbol;Acc:MGI:2154274]	-
ENSMUSG00000038612	9509	10505	7778	5893	8738	8210	Mcl1	3	95658788	95663176	+	3418	protein_coding	myeloid cell leukemia sequence 1 [Source:MGI Symbol;Acc:MGI:101769]	-
ENSMUSG00000024130	9663	12778	10947	5650	5557	3276	Abca3	17	24351950	24410201	+	8797	protein_coding	ATP-binding cassette, sub-family A (ABC1), member 3 [Source:MGI Symbol;Acc:MGI:1351617]	-
ENSMUSG00000022884	8886	8490	7204	7951	8975	11657	Eif4a2	16	23107444	23114136	+	5338	protein_coding	eukaryotic translation initiation factor 4A2 [Source:MGI Symbol;Acc:MGI:106906]	-
ENSMUSG00000027750	11788	7849	10054	7076	6855	5127	Postn	3	54361109	54391037	+	8702	protein_coding	periostin, osteoblast specific factor [Source:MGI Symbol;Acc:MGI:1926321]	-
ENSMUSG00000031431	6473	9619	7601	6718	9506	8250	Tsc22d3	X	140539528	140600659	-	4341	protein_coding	TSC22 domain family, member 3 [Source:MGI Symbol;Acc:MGI:1196284]	TSC22
ENSMUSG00000018707	11440	10445	9594	5037	5939	5350	Dync1h1	12	110601452	110666945	+	15658	protein_coding	dynein cytoplasmic 1 heavy chain 1 [Source:MGI Symbol;Acc:MGI:103147]	-
ENSMUSG00000025153	15130	12342	8348	4122	4298	1867	Fasn	11	120805846	120824547	-	10947	protein_coding	fatty acid synthase [Source:MGI Symbol;Acc:MGI:95485]	-
ENSMUSG00000025982	8835	7263	7381	9189	8290	13965	Sf3b1	1	54985169	55027481	-	11370	protein_coding	splicing factor 3b, subunit 1 [Source:MGI Symbol;Acc:MGI:1932339]	-
ENSMUSG00000033960	9753	10378	10480	5429	6492	5588	Jcad	18	4634929	4682868	+	6730	protein_coding	junctional cadherin 5 associated [Source:MGI Symbol;Acc:MGI:2685174]	-
ENSMUSG00000030218	14113	8902	7602	5812	8330	8883	Mgp	6	136872435	136875823	-	1187	protein_coding	matrix Gla protein [Source:MGI Symbol;Acc:MGI:96976]	-
ENSMUSG00000069763	9367	8249	11168	7348	8340	7184	Tmem100	11	90030348	90036508	+	1767	protein_coding	transmembrane protein 100 [Source:MGI Symbol;Acc:MGI:1915138]	-
ENSMUSG00000008682	9543	10036	8348	6525	9321	8040	Rpl10	X	74270812	74273135	+	2053	protein_coding	ribosomal protein L10 [Source:MGI Symbol;Acc:MGI:105943]	-
ENSMUSG00000027940	8739	10438	8967	6055	8977	8628	Tpm3	3	90072649	90100902	+	6085	protein_coding	tropomyosin 3, gamma [Source:MGI Symbol;Acc:MGI:1890149]	-
ENSMUSG00000020422	10438	9759	10237	5759	5462	4493	Tns3	11	8431652	8664535	-	11182	protein_coding	tensin 3 [Source:MGI Symbol;Acc:MGI:2443012]	-
ENSMUSG00000021876	9260	10650	8495	6346	8102	8180	Rnase4	14	51091077	51106151	+	1637	protein_coding	ribonuclease, RNase A family 4 [Source:MGI Symbol;Acc:MGI:1926217]	-
ENSMUSG00000024190	3027	9044	8949	6126	7068	5927	Dusp1	17	26505590	26508519	-	2697	protein_coding	dual specificity phosphatase 1 [Source:MGI Symbol;Acc:MGI:105120]	-
ENSMUSG00000026814	10854	8433	9363	6244	6560	5207	Eng	2	32646595	32682669	+	4048	protein_coding	endoglin [Source:MGI Symbol;Acc:MGI:95392]	-
ENSMUSG00000025130	10131	9816	8489	5638	7906	6319	P4hb	11	120560298	120573253	-	2861	protein_coding	prolyl 4-hydroxylase, beta polypeptide [Source:MGI Symbol;Acc:MGI:97464]	-
ENSMUSG00000018217	9239	9403	9553	5423	7302	5405	Pmp22	11	63128982	63159547	+	2354	protein_coding	peripheral myelin protein 22 [Source:MGI Symbol;Acc:MGI:97631]	-
ENSMUSG00000075254	10860	8483	9303	6061	5407	5030	Heg1	16	33684370	33771576	+	12728	protein_coding	heart development protein with EGF-like domains 1 [Source:MGI Symbol;Acc:MGI:1924696]	-
ENSMUSG00000057530	8785	11250	10483	4744	6310	4331	Ece1	4	137862237	137965229	+	5300	protein_coding	endothelin converting enzyme 1 [Source:MGI Symbol;Acc:MGI:1101357]	-
ENSMUSG00000023150	5866	6881	6269	7419	10158	21477	Ivns1abp	1	151344477	151364422	+	5435	protein_coding	influenza virus NS1A binding protein [Source:MGI Symbol;Acc:MGI:2152389]	-
ENSMUSG00000020048	10751	9288	8338	5330	6702	5521	Hsp90b1	10	86690209	86705509	-	4032	protein_coding	heat shock protein 90, beta (Grp94), member 1 [Source:MGI Symbol;Acc:MGI:98817]	-
ENSMUSG00000030739	9300	9905	7308	6421	7794	5252	Myh14	7	44605803	44670843	-	7273	protein_coding	myosin, heavy polypeptide 14 [Source:MGI Symbol;Acc:MGI:1919210]	-
ENSMUSG00000006386	8440	10693	10438	4462	5340	5707	Tek	4	94739289	94874976	+	4712	protein_coding	TEK receptor tyrosine kinase [Source:MGI Symbol;Acc:MGI:98664]	-
ENSMUSG00000030787	7316	13325	9388	6522	8200	7121	Lyve1	7	110850607	110863239	-	2919	protein_coding	lymphatic vessel endothelial hyaluronan receptor 1 [Source:MGI Symbol;Acc:MGI:2136348]	-
ENSMUSG00000001119	12183	8525	8295	6191	6282	4175	Col6a1	10	76708792	76726168	-	4380	protein_coding	collagen, type VI, alpha 1 [Source:MGI Symbol;Acc:MGI:88459]	-
ENSMUSG00000060036	8130	11154	8774	6221	8232	5427	Rpl3	15	80077791	80091868	-	3175	protein_coding	ribosomal protein L3 [Source:MGI Symbol;Acc:MGI:1351605]	-
ENSMUSG00000002980	10935	10346	8182	5035	6872	4420	Bcam	7	19756131	19771016	-	3199	protein_coding	basal cell adhesion molecule [Source:MGI Symbol;Acc:MGI:1929940]	-
ENSMUSG00000029064	9717	9328	8550	5860	7343	6636	Gnb1	4	155491361	155559269	+	4268	protein_coding	guanine nucleotide binding protein (G protein), beta 1 [Source:MGI Symbol;Acc:MGI:95781]	-
ENSMUSG00000068747	10356	10900	9388	4978	4658	3694	Sort1	3	108284082	108361511	+	7569	protein_coding	sortilin 1 [Source:MGI Symbol;Acc:MGI:1338015]	-
ENSMUSG00000045930	7387	9429	11706	5830	6833	5651	Clec14a	12	58264720	58269290	-	4571	protein_coding	C-type lectin domain family 14, member a [Source:MGI Symbol;Acc:MGI:1914114]	-
ENSMUSG00000033910	8895	7617	9968	6815	6284	5181	Gucy1a1	3	82092427	82145789	-	6968	protein_coding	guanylate cyclase 1, soluble, alpha 1 [Source:MGI Symbol;Acc:MGI:1926562]	-
ENSMUSG00000019505	8448	9712	8192	6352	9034	6502	Ubb	11	62551171	62553213	+	1675	protein_coding	ubiquitin B [Source:MGI Symbol;Acc:MGI:98888]	-
ENSMUSG00000020612	9179	8898	8825	5499	6631	6136	Prkar1a	11	109649405	109669656	+	4321	protein_coding	protein kinase, cAMP dependent regulatory, type I, alpha [Source:MGI Symbol;Acc:MGI:104878]	-
ENSMUSG00000047126	10817	9739	9577	4317	5162	4140	Cltc	11	86694351	86757565	-	8499	protein_coding	clathrin, heavy polypeptide (Hc) [Source:MGI Symbol;Acc:MGI:2388633]	-
ENSMUSG00000042284	11086	7866	10775	5234	4487	3064	Itga1	13	114953096	115101964	-	18599	protein_coding	integrin alpha 1 [Source:MGI Symbol;Acc:MGI:96599]	-
ENSMUSG00000069662	7721	8414	9925	5930	8095	6664	Marcks	10	37133375	37138920	-	4048	protein_coding	myristoylated alanine rich protein kinase C substrate [Source:MGI Symbol;Acc:MGI:96907]	-
ENSMUSG00000027620	7350	6629	5842	8020	8199	13497	Rbm39	2	156147239	156180238	-	6946	protein_coding	RNA binding motif protein 39 [Source:MGI Symbol;Acc:MGI:2157953]	-
ENSMUSG00000032097	9291	8820	8620	5421	6572	6539	Ddx6	9	44604892	44640731	+	8035	protein_coding	DEAD (Asp-Glu-Ala-Asp) box polypeptide 6 [Source:MGI Symbol;Acc:MGI:104976]	-
ENSMUSG00000016534	9044	9214	8835	6065	6582	5887	Lamp2	X	38401357	38456454	-	9552	protein_coding	lysosomal-associated membrane protein 2 [Source:MGI Symbol;Acc:MGI:96748]	-
ENSMUSG00000041936	8879	8743	7737	5988	6930	6658	Agrn	4	156165290	156197488	-	9285	protein_coding	agrin [Source:MGI Symbol;Acc:MGI:87961]	-
ENSMUSG00000041577	9645	8125	8724	5906	6019	3323	Prelp	1	133910304	133921414	-	3615	protein_coding	proline arginine-rich end leucine-rich repeat [Source:MGI Symbol;Acc:MGI:2151110]	-
ENSMUSG00000022285	9526	8864	8471	5707	6749	6045	Ywhaz	15	36770770	36796929	-	4118	protein_coding	tyrosine 3-monooxygenase/tryptophan 5-monooxygenase activation protein, zeta polypeptide [Source:MGI Symbol;Acc:MGI:109484]	-
ENSMUSG00000020849	8452	9160	8029	5648	7821	7125	Ywhae	11	75732869	75765845	+	2568	protein_coding	tyrosine 3-monooxygenase/tryptophan 5-monooxygenase activation protein, epsilon polypeptide [Source:MGI Symbol;Acc:MGI:894689]	-
ENSMUSG00000028495	8122	9570	7721	6174	8586	8407	Rps6	4	86854660	86857412	-	1586	protein_coding	ribosomal protein S6 [Source:MGI Symbol;Acc:MGI:98159]	-
ENSMUSG00000022836	8981	7004	8241	5779	6431	6181	Mylk	16	34745210	35002420	+	11263	protein_coding	myosin, light polypeptide kinase [Source:MGI Symbol;Acc:MGI:894806]	-
ENSMUSG00000037712	8793	8577	9632	4940	5502	4464	Fermt2	14	45458795	45530118	-	5191	protein_coding	fermitin family member 2 [Source:MGI Symbol;Acc:MGI:2385001]	-
ENSMUSG00000007815	9337	10182	9185	4511	5941	3386	Rhoa	9	108306129	108337934	+	7494	protein_coding	ras homolog family member A [Source:MGI Symbol;Acc:MGI:1096342]	-
ENSMUSG00000020057	8195	10534	8801	5762	7050	6061	Dram1	10	88322804	88379080	-	3045	protein_coding	DNA-damage regulated autophagy modulator 1 [Source:MGI Symbol;Acc:MGI:1918962]	-
ENSMUSG00000020788	8735	8447	8004	6735	8493	7610	Atp2a3	11	72961169	72993044	+	5281	protein_coding	ATPase, Ca++ transporting, ubiquitous [Source:MGI Symbol;Acc:MGI:1194503]	-
ENSMUSG00000019820	10128	10261	10616	3040	3596	3414	Utrn	10	12382188	12869365	-	17108	protein_coding	utrophin [Source:MGI Symbol;Acc:MGI:104631]	-
ENSMUSG00000090841	9526	7546	6774	6521	9166	8399	Myl6	10	128490860	128494145	-	3187	protein_coding	myosin, light polypeptide 6, alkali, smooth muscle and non-muscle [Source:MGI Symbol;Acc:MGI:109318]	-
ENSMUSG00000037685	7523	8776	7547	6342	6255	8739	Atp8a1	5	67618140	67847434	-	14278	protein_coding	ATPase, aminophospholipid transporter (APLT), class I, type 8A, member 1 [Source:MGI Symbol;Acc:MGI:1330848]	-
ENSMUSG00000021910	9051	6140	6330	7475	8169	9169	Nisch	14	31170930	31216946	-	13198	protein_coding	nischarin [Source:MGI Symbol;Acc:MGI:1928323]	-
ENSMUSG00000015932	9048	8820	7373	5668	7362	7787	Dstn	2	143915320	143943324	+	1911	protein_coding	destrin [Source:MGI Symbol;Acc:MGI:1929270]	-
ENSMUSG00000026576	7409	9641	6556	6082	9019	7128	Atp1b1	1	164437109	164458355	-	3081	protein_coding	ATPase, Na+/K+ transporting, beta 1 polypeptide [Source:MGI Symbol;Acc:MGI:88108]	-
ENSMUSG00000017774	10217	9177	8264	5099	6248	4573	Myo1c	11	75650504	75673910	+	6585	protein_coding	myosin IC [Source:MGI Symbol;Acc:MGI:106612]	-
ENSMUSG00000027712	8942	9491	8144	3734	6064	4150	Anxa5	3	36448923	36475894	-	1777	protein_coding	annexin A5 [Source:MGI Symbol;Acc:MGI:106008]	-
ENSMUSG00000059325	7900	8764	7122	5511	9782	7818	Hopx	5	77086988	77115121	-	1516	protein_coding	HOP homeobox [Source:MGI Symbol;Acc:MGI:1916782]	Homeobox
ENSMUSG00000079465	10371	10497	10154	2315	2794	1943	Col4a3	1	82586921	82722059	+	9967	protein_coding	collagen, type IV, alpha 3 [Source:MGI Symbol;Acc:MGI:104688]	-
ENSMUSG00000031246	8462	9559	9554	4264	5541	5651	Sh3bgrl	X	109095365	109197873	+	3298	protein_coding	SH3-binding domain glutamic acid-rich protein like [Source:MGI Symbol;Acc:MGI:1930849]	-
ENSMUSG00000027074	6391	8419	7532	7094	9154	7597	Slc43a3	2	84936579	84958509	+	4464	protein_coding	solute carrier family 43, member 3 [Source:MGI Symbol;Acc:MGI:1931054]	-
ENSMUSG00000032518	8083	8721	7466	5669	8390	6569	Rpsa	9	120127689	120132369	+	3170	protein_coding	ribosomal protein SA [Source:MGI Symbol;Acc:MGI:105381]	-
ENSMUSG00000027447	8565	9077	7845	6118	7488	5312	Cst3	2	148871722	148875692	-	1266	protein_coding	cystatin C [Source:MGI Symbol;Acc:MGI:102519]	-
ENSMUSG00000024066	5497	7109	6240	8706	10285	8934	Xdh	17	73883895	73950196	-	9175	protein_coding	xanthine dehydrogenase [Source:MGI Symbol;Acc:MGI:98973]	-
ENSMUSG00000021939	9499	9408	8048	4884	5964	4347	Ctsb	14	63122462	63145923	+	6051	protein_coding	cathepsin B [Source:MGI Symbol;Acc:MGI:88561]	-
ENSMUSG00000025393	8407	8678	7519	4740	6577	3594	Atp5b	10	128083273	128090391	+	4237	protein_coding	ATP synthase, H+ transporting mitochondrial F1 complex, beta subunit [Source:MGI Symbol;Acc:MGI:107801]	-
ENSMUSG00000048376	8156	9462	10023	5108	4992	3109	F2r	13	95601803	95618487	-	3336	protein_coding	coagulation factor II (thrombin) receptor [Source:MGI Symbol;Acc:MGI:101802]	-
ENSMUSG00000019966	8272	7614	9502	5236	5305	5879	Kitl	10	100015630	100100416	+	5911	protein_coding	kit ligand [Source:MGI Symbol;Acc:MGI:96974]	-
ENSMUSG00000035530	7868	7975	6600	5499	8857	7616	Eif1	11	100319885	100322096	+	2098	protein_coding	eukaryotic translation initiation factor 1 [Source:MGI Symbol;Acc:MGI:105125]	-
ENSMUSG00000031799	9846	8580	7693	4522	6203	5551	Tpm4	8	72134975	72153142	+	2203	protein_coding	tropomyosin 4 [Source:MGI Symbol;Acc:MGI:2449202]	-
ENSMUSG00000054008	10493	9873	9200	3277	2862	2123	Ndst1	18	60685978	60713389	-	6070	protein_coding	N-deacetylase/N-sulfotransferase (heparan glucosaminyl) 1 [Source:MGI Symbol;Acc:MGI:104719]	-
ENSMUSG00000002985	8079	8994	8470	6193	7839	4765	Apoe	7	19696109	19699188	-	2138	protein_coding	apolipoprotein E [Source:MGI Symbol;Acc:MGI:88057]	-
ENSMUSG00000027248	9824	8394	7263	4495	6521	5332	Pdia3	2	121413775	121438687	+	3139	protein_coding	protein disulfide isomerase associated 3 [Source:MGI Symbol;Acc:MGI:95834]	-
ENSMUSG00000058558	7440	9270	7672	5827	7484	6417	Rpl5	5	107900502	107909005	+	3920	protein_coding	ribosomal protein L5 [Source:MGI Symbol;Acc:MGI:102854]	-
ENSMUSG00000024576	7698	7749	7758	5693	6469	8371	Csnk1a1	18	61555274	61590061	+	10502	protein_coding	casein kinase 1, alpha 1 [Source:MGI Symbol;Acc:MGI:1934950]	-
ENSMUSG00000036256	7900	8554	8157	5231	6944	4685	Igfbp7	5	77349240	77408041	-	1209	protein_coding	insulin-like growth factor binding protein 7 [Source:MGI Symbol;Acc:MGI:1352480]	-
ENSMUSG00000024479	8734	9028	7604	4001	5823	5450	Mal2	15	54571192	54602847	+	2950	protein_coding	mal, T cell differentiation protein 2 [Source:MGI Symbol;Acc:MGI:2146021]	-
ENSMUSG00000053965	10834	6740	8604	4156	4354	3933	Pde5a	3	122728947	122859374	+	9831	protein_coding	phosphodiesterase 5A, cGMP-specific [Source:MGI Symbol;Acc:MGI:2651499]	-
ENSMUSG00000001847	8089	8677	8286	5141	6118	5055	Rac1	5	143503634	143528036	-	4496	protein_coding	Rac family small GTPase 1 [Source:MGI Symbol;Acc:MGI:97845]	-
ENSMUSG00000026768	8869	7182	8823	5159	5037	3554	Itga8	2	12106632	12301922	-	7368	protein_coding	integrin alpha 8 [Source:MGI Symbol;Acc:MGI:109442]	-
ENSMUSG00000027763	7855	8237	9555	5620	4950	4869	Mbnl1	3	60472830	60629750	+	18717	protein_coding	muscleblind like splicing factor 1 [Source:MGI Symbol;Acc:MGI:1928482]	-
ENSMUSG00000078429	7433	8032	7462	5704	7111	5675	Ctdsp2	10	126978717	126999975	+	5524	protein_coding	CTD (carboxy-terminal domain, RNA polymerase II, polypeptide A) small phosphatase 2 [Source:MGI Symbol;Acc:MGI:1098748]	-
ENSMUSG00000032231	8454	8883	7567	4548	7262	5950	Anxa2	9	69453620	69491795	+	3731	protein_coding	annexin A2 [Source:MGI Symbol;Acc:MGI:88246]	-
ENSMUSG00000029426	8714	9439	8473	4027	5303	3791	Scarb2	5	92441314	92506833	-	6285	protein_coding	scavenger receptor class B, member 2 [Source:MGI Symbol;Acc:MGI:1196458]	-
ENSMUSG00000025016	7640	8604	8395	4970	5814	4852	Tm9sf3	19	41210842	41264004	-	6144	protein_coding	transmembrane 9 superfamily member 3 [Source:MGI Symbol;Acc:MGI:1914262]	-
ENSMUSG00000053907	6726	5076	5235	7920	7844	9237	Mat2a	6	72432799	72439558	-	4486	protein_coding	methionine adenosyltransferase II, alpha [Source:MGI Symbol;Acc:MGI:2443731]	-
ENSMUSG00000038007	9040	8156	8858	5435	4884	4688	Acer2	4	86874396	86934822	+	7159	protein_coding	alkaline ceramidase 2 [Source:MGI Symbol;Acc:MGI:1920932]	-
ENSMUSG00000005397	7618	7119	9684	5083	4925	3510	Nid1	13	13437551	13512269	+	6943	protein_coding	nidogen 1 [Source:MGI Symbol;Acc:MGI:97342]	-
ENSMUSG00000026864	9542	8234	6544	4129	5016	3700	Hspa5	2	34771970	34777547	+	4229	protein_coding	heat shock protein 5 [Source:MGI Symbol;Acc:MGI:95835]	-
ENSMUSG00000068823	7414	9047	8239	5015	5949	4787	Csde1	3	103020426	103058186	+	10902	protein_coding	cold shock domain containing E1, RNA binding [Source:MGI Symbol;Acc:MGI:92356]	CSD
ENSMUSG00000032440	8279	8945	9166	4606	4878	3276	Tgfbr2	9	116084293	116175360	-	8187	protein_coding	transforming growth factor, beta receptor II [Source:MGI Symbol;Acc:MGI:98729]	-
ENSMUSG00000025261	8325	6837	7367	5023	5305	6659	Huwe1	X	151800807	151935417	+	23507	protein_coding	HECT, UBA and WWE domain containing 1 [Source:MGI Symbol;Acc:MGI:1926884]	-
ENSMUSG00000029467	6712	5792	5880	5307	5279	3124	Atp2a2	5	122453513	122502225	-	6081	protein_coding	ATPase, Ca++ transporting, cardiac muscle, slow twitch 2 [Source:MGI Symbol;Acc:MGI:88110]	-
ENSMUSG00000030340	7220	9584	7955	4940	6636	4106	Scnn1a	6	125320659	125344943	+	4132	protein_coding	sodium channel, nonvoltage-gated 1 alpha [Source:MGI Symbol;Acc:MGI:101782]	-
ENSMUSG00000057522	6646	9218	7922	4853	6162	5275	Spop	11	95414080	95493406	+	3159	protein_coding	speckle-type POZ protein [Source:MGI Symbol;Acc:MGI:1343085]	-
ENSMUSG00000018417	7816	8294	7387	5916	4999	4999	Myo1b	1	51749765	51916071	-	10792	protein_coding	myosin IB [Source:MGI Symbol;Acc:MGI:107752]	-
ENSMUSG00000026185	12044	8784	5839	4194	4850	3471	Igfbp5	1	72857932	72874884	-	6006	protein_coding	insulin-like growth factor binding protein 5 [Source:MGI Symbol;Acc:MGI:96440]	-
ENSMUSG00000002885	8131	6713	6764	5956	7161	7400	Adgre5	8	83723251	83741326	-	3757	protein_coding	adhesion G protein-coupled receptor E5 [Source:MGI Symbol;Acc:MGI:1347095]	-
ENSMUSG00000020900	8506	6910	7580	6305	4892	4440	Myh10	11	68691559	68816632	+	10458	protein_coding	myosin, heavy polypeptide 10, non-muscle [Source:MGI Symbol;Acc:MGI:1930780]	-
ENSMUSG00000026365	9101	8202	7216	4451	4647	3745	Cfh	1	140084708	140183764	-	8383	protein_coding	complement component factor h [Source:MGI Symbol;Acc:MGI:88385]	-
ENSMUSG00000029823	6405	5065	5372	8801	7739	12536	Luc7l2	6	38551334	38609470	+	12084	protein_coding	LUC7-like 2 (S. cerevisiae) [Source:MGI Symbol;Acc:MGI:2183260]	-
ENSMUSG00000038156	5967	7823	7491	5276	6905	5558	Spon1	7	113765998	114043370	+	10382	protein_coding	spondin 1, (f-spondin) extracellular matrix protein [Source:MGI Symbol;Acc:MGI:2385287]	-
ENSMUSG00000019818	8070	8375	8069	4504	5085	4773	Cd164	10	41519414	41531048	+	4449	protein_coding	CD164 antigen [Source:MGI Symbol;Acc:MGI:1859568]	-
ENSMUSG00000025132	8706	8560	7730	4340	5959	3468	Arhgdia	11	120578104	120581624	-	2258	protein_coding	Rho GDP dissociation inhibitor (GDI) alpha [Source:MGI Symbol;Acc:MGI:2178103]	-
ENSMUSG00000079523	8156	7182	7498	5478	6937	8416	Tmsb10	6	72957347	72958748	-	1276	protein_coding	thymosin, beta 10 [Source:MGI Symbol;Acc:MGI:109146]	-
ENSMUSG00000066406	9029	8185	7436	4208	5329	5617	Akap13	7	75455534	75754609	+	20914	protein_coding	A kinase (PRKA) anchor protein 13 [Source:MGI Symbol;Acc:MGI:2676556]	-
ENSMUSG00000001552	8442	7253	7610	5118	6204	4279	Jup	11	100368958	100397763	-	6436	protein_coding	junction plakoglobin [Source:MGI Symbol;Acc:MGI:96650]	-
ENSMUSG00000095115	7336	8229	8602	4789	5452	4408	Itpripl2	7	118485111	118491975	-	6865	protein_coding	inositol 1,4,5-triphosphate receptor interacting protein-like 2 [Source:MGI Symbol;Acc:MGI:2442416]	-
ENSMUSG00000031523	8260	7358	8134	3909	4602	4471	Dlc1	8	36567751	36953143	-	14694	protein_coding	deleted in liver cancer 1 [Source:MGI Symbol;Acc:MGI:1354949]	-
ENSMUSG00000035202	5191	7470	5315	4054	8175	1573	Lars2	9	123366927	123462666	+	11089	protein_coding	leucyl-tRNA synthetase, mitochondrial [Source:MGI Symbol;Acc:MGI:2142973]	-
ENSMUSG00000006356	7465	7044	6195	4713	8308	7345	Crip2	12	113140236	113145506	+	2099	protein_coding	cysteine rich protein 2 [Source:MGI Symbol;Acc:MGI:1915587]	-
ENSMUSG00000000346	6820	7909	7858	4931	6780	6612	Dazap2	15	100615349	100620761	+	2900	protein_coding	DAZ associated protein 2 [Source:MGI Symbol;Acc:MGI:1344344]	-
ENSMUSG00000001300	8326	8411	8541	4162	4801	5109	Efnb2	8	8617434	8661242	-	6855	protein_coding	ephrin B2 [Source:MGI Symbol;Acc:MGI:105097]	-
ENSMUSG00000034845	9531	8650	7759	4069	4983	2840	Plvap	8	71497765	71511752	-	1987	protein_coding	plasmalemma vesicle associated protein [Source:MGI Symbol;Acc:MGI:1890497]	-
ENSMUSG00000032035	7279	7624	8638	4685	4737	3775	Ets1	9	32636221	32757820	+	8476	protein_coding	E26 avian leukemia oncogene 1, 5' domain [Source:MGI Symbol;Acc:MGI:95455]	ETS
ENSMUSG00000030122	7206	7618	6563	5558	7138	5232	Ptms	6	124913681	124920103	-	1619	protein_coding	parathymosin [Source:MGI Symbol;Acc:MGI:1916452]	-
ENSMUSG00000067158	8551	7524	7526	4209	4589	4593	Col4a4	1	82448423	82586849	-	10612	protein_coding	collagen, type IV, alpha 4 [Source:MGI Symbol;Acc:MGI:104687]	-
ENSMUSG00000027864	7823	8755	8548	3615	4864	3168	Ptgfrn	3	101040232	101110278	-	10464	protein_coding	prostaglandin F2 receptor negative regulator [Source:MGI Symbol;Acc:MGI:1277114]	-
ENSMUSG00000028967	4441	10400	5608	4604	5622	5366	Errfi1	4	150853919	150868892	+	3582	protein_coding	ERBB receptor feedback inhibitor 1 [Source:MGI Symbol;Acc:MGI:1921405]	-
ENSMUSG00000033295	10124	8725	6862	4086	4150	3073	Ptprf	4	118208213	118291405	-	9148	protein_coding	protein tyrosine phosphatase, receptor type, F [Source:MGI Symbol;Acc:MGI:102695]	-
ENSMUSG00000014956	7109	7718	7055	4801	5730	5592	Ppp1cb	5	32458843	32517433	+	10913	protein_coding	protein phosphatase 1 catalytic subunit beta [Source:MGI Symbol;Acc:MGI:104871]	-
ENSMUSG00000025428	7597	7850	6730	4608	6422	3836	Atp5a1	18	77773729	77782869	+	3135	protein_coding	ATP synthase, H+ transporting, mitochondrial F1 complex, alpha subunit 1 [Source:MGI Symbol;Acc:MGI:88115]	-
ENSMUSG00000068566	8759	6333	6785	4791	6251	6201	Myadm	7	3289080	3300442	+	4480	protein_coding	myeloid-associated differentiation marker [Source:MGI Symbol;Acc:MGI:1355332]	-
ENSMUSG00000003814	9954	7420	6651	3758	4579	2953	Calr	8	84841850	84846934	-	2880	protein_coding	calreticulin [Source:MGI Symbol;Acc:MGI:88252]	-
ENSMUSG00000054920	6281	7875	7493	5324	5904	7332	Klhl5	5	65107539	65168188	+	7057	protein_coding	kelch-like 5 [Source:MGI Symbol;Acc:MGI:1919028]	-
ENSMUSG00000026796	6347	9095	7555	4556	6281	4301	Fam129b	2	32876114	32925254	+	4672	protein_coding	family with sequence similarity 129, member B [Source:MGI Symbol;Acc:MGI:2442910]	-
ENSMUSG00000048076	7999	7759	6927	4524	5910	4669	Arf1	11	59211412	59228270	-	2089	protein_coding	ADP-ribosylation factor 1 [Source:MGI Symbol;Acc:MGI:99431]	-
ENSMUSG00000040731	7127	7466	6700	4790	7229	5692	Eif4h	5	134619721	134639490	-	5551	protein_coding	eukaryotic translation initiation factor 4H [Source:MGI Symbol;Acc:MGI:1341822]	-
ENSMUSG00000020841	7458	7574	8726	4137	4297	4105	Cpd	11	76778424	76847018	-	8332	protein_coding	carboxypeptidase D [Source:MGI Symbol;Acc:MGI:107265]	-
ENSMUSG00000027204	7511	7728	9059	3774	3602	1918	Fbn1	2	125300594	125507993	-	12128	protein_coding	fibrillin 1 [Source:MGI Symbol;Acc:MGI:95489]	-
ENSMUSG00000020368	8291	7635	7142	4105	5325	4349	Canx	11	50293961	50325673	-	4693	protein_coding	calnexin [Source:MGI Symbol;Acc:MGI:88261]	-
ENSMUSG00000034160	6609	3730	3975	8752	7175	12214	Ogt	X	101640060	101684351	+	8045	protein_coding	O-linked N-acetylglucosamine (GlcNAc) transferase (UDP-N-acetylglucosamine:polypeptide-N-acetylglucosaminyl transferase) [Source:MGI Symbol;Acc:MGI:1339639]	-
ENSMUSG00000052684	5518	7287	6820	3901	5045	4851	Jun	4	95049034	95052222	-	3189	protein_coding	jun proto-oncogene [Source:MGI Symbol;Acc:MGI:96646]	TF_bZIP
ENSMUSG00000032328	6921	7751	7301	4357	5399	5144	Tmem30a	9	79768943	79793507	-	5646	protein_coding	transmembrane protein 30A [Source:MGI Symbol;Acc:MGI:106402]	-
ENSMUSG00000045983	7795	7248	6437	4926	5816	4480	Eif4g1	16	20668313	20692884	+	7301	protein_coding	eukaryotic translation initiation factor 4, gamma 1 [Source:MGI Symbol;Acc:MGI:2384784]	-
ENSMUSG00000022010	7216	6613	6296	5383	6685	5754	Tsc22d1	14	76414961	76507765	+	8994	protein_coding	TSC22 domain family, member 1 [Source:MGI Symbol;Acc:MGI:109127]	TSC22
ENSMUSG00000028763	9971	7668	7193	2522	3185	1719	Hspg2	4	137468769	137570630	+	14307	protein_coding	perlecan (heparan sulfate proteoglycan 2) [Source:MGI Symbol;Acc:MGI:96257]	-
ENSMUSG00000032050	7112	7270	8091	4512	4711	3896	Rdx	9	52047173	52088735	+	4639	protein_coding	radixin [Source:MGI Symbol;Acc:MGI:97887]	-
ENSMUSG00000039202	7978	8598	8259	3605	4030	3051	Abhd2	7	79273199	79365508	+	10573	protein_coding	abhydrolase domain containing 2 [Source:MGI Symbol;Acc:MGI:1914344]	-
ENSMUSG00000052681	7387	7339	7587	5102	5895	5129	Rap1b	10	117813871	117846035	-	2884	protein_coding	RAS related protein 1b [Source:MGI Symbol;Acc:MGI:894315]	-
ENSMUSG00000019978	7392	7043	7353	4444	4755	4544	Epb41l2	10	25359798	25523519	+	11843	protein_coding	erythrocyte membrane protein band 4.1 like 2 [Source:MGI Symbol;Acc:MGI:103009]	-
ENSMUSG00000036438	7069	7646	6617	4489	6640	5752	Calm2	17	87433412	87446935	-	1467	protein_coding	calmodulin 2 [Source:MGI Symbol;Acc:MGI:103250]	-
ENSMUSG00000057193	7218	7439	6593	4759	6442	5193	Slc44a2	9	21320698	21355028	+	8677	protein_coding	solute carrier family 44, member 2 [Source:MGI Symbol;Acc:MGI:1915932]	-
ENSMUSG00000022799	8055	7209	8111	4113	4670	3377	Arhgap31	16	38598340	38713274	-	11141	protein_coding	Rho GTPase activating protein 31 [Source:MGI Symbol;Acc:MGI:1333857]	-
ENSMUSG00000030795	6290	5464	6083	7871	7620	8598	Fus	7	127967457	127985701	+	11695	protein_coding	fused in sarcoma [Source:MGI Symbol;Acc:MGI:1353633]	-
ENSMUSG00000039361	7576	6692	6981	4932	5799	5799	Picalm	7	90130213	90213465	+	15732	protein_coding	phosphatidylinositol binding clathrin assembly protein [Source:MGI Symbol;Acc:MGI:2385902]	-
ENSMUSG00000027187	6854	7548	6458	5242	6374	5947	Cat	2	103453849	103485160	-	2613	protein_coding	catalase [Source:MGI Symbol;Acc:MGI:88271]	-
ENSMUSG00000000303	8000	7699	5732	4047	5907	5689	Cdh1	8	106603351	106670246	+	4574	protein_coding	cadherin 1 [Source:MGI Symbol;Acc:MGI:88354]	-
ENSMUSG00000018909	6487	7967	7608	4323	5153	4093	Arrb1	7	99535466	99606771	+	11175	protein_coding	arrestin, beta 1 [Source:MGI Symbol;Acc:MGI:99473]	-
ENSMUSG00000056201	8102	7334	6776	5109	6295	5271	Cfl1	19	5490455	5495201	+	2354	protein_coding	cofilin 1, non-muscle [Source:MGI Symbol;Acc:MGI:101757]	-
ENSMUSG00000045128	6105	7223	6005	5767	8031	7088	Rpl18a	8	70894722	70897412	-	1739	protein_coding	ribosomal protein L18A [Source:MGI Symbol;Acc:MGI:1924058]	-
ENSMUSG00000020423	3370	6569	7326	7094	5081	4343	Btg2	1	134075170	134079120	-	2743	protein_coding	B cell translocation gene 2, anti-proliferative [Source:MGI Symbol;Acc:MGI:108384]	-
ENSMUSG00000000093	5875	4940	6581	6592	7860	7338	Tbx2	11	85832551	85841948	+	3626	protein_coding	T-box 2 [Source:MGI Symbol;Acc:MGI:98494]	T-box
ENSMUSG00000025558	5966	7246	6513	5049	6160	7141	Dock9	14	121542046	121797837	-	13245	protein_coding	dedicator of cytokinesis 9 [Source:MGI Symbol;Acc:MGI:106321]	-
ENSMUSG00000045092	8207	7683	7286	3760	4288	3856	S1pr1	3	115710433	115715072	-	3046	protein_coding	sphingosine-1-phosphate receptor 1 [Source:MGI Symbol;Acc:MGI:1096355]	-
ENSMUSG00000085438	7185	6973	8100	4179	4248	4028	1700020I14Rik	2	119594297	119607502	+	8306	lincRNA	RIKEN cDNA 1700020I14 gene [Source:MGI Symbol;Acc:MGI:1913852]	-
ENSMUSG00000023224	8033	7103	6359	5461	5492	3753	Serping1	2	84765387	84775444	-	2325	protein_coding	serine (or cysteine) peptidase inhibitor, clade G, member 1 [Source:MGI Symbol;Acc:MGI:894696]	-
ENSMUSG00000056429	8738	8061	7163	3297	3775	2191	Tgoln1	6	72608432	72617000	-	5013	protein_coding	trans-golgi network protein [Source:MGI Symbol;Acc:MGI:105080]	-
ENSMUSG00000028618	7002	7504	6749	4400	6263	5947	Tmem59	4	107178399	107200996	+	2056	protein_coding	transmembrane protein 59 [Source:MGI Symbol;Acc:MGI:1929278]	-
ENSMUSG00000026034	3726	4488	3319	6857	8785	14507	Clk1	1	58410189	58424066	-	8132	protein_coding	CDC-like kinase 1 [Source:MGI Symbol;Acc:MGI:107403]	-
ENSMUSG00000053897	8046	8299	7597	4556	5064	3794	Slc39a8	3	135825279	135888572	+	7664	protein_coding	solute carrier family 39 (metal ion transporter), member 8 [Source:MGI Symbol;Acc:MGI:1914797]	-
ENSMUSG00000021270	7664	7282	5269	3168	4710	4182	Hsp90aa1	12	110690605	110702728	-	3931	protein_coding	heat shock protein 90, alpha (cytosolic), class A member 1 [Source:MGI Symbol;Acc:MGI:96250]	-
ENSMUSG00000002504	7281	6633	6083	5044	6402	5137	Slc9a3r2	17	24639282	24650305	-	2257	protein_coding	solute carrier family 9 (sodium/hydrogen exchanger), member 3 regulator 2 [Source:MGI Symbol;Acc:MGI:1890662]	-
ENSMUSG00000017723	6203	6699	4339	5589	9527	8376	Wfdc2	2	164562413	164568510	+	1140	protein_coding	WAP four-disulfide core domain 2 [Source:MGI Symbol;Acc:MGI:1914951]	-
ENSMUSG00000021709	6436	7700	8170	4735	4182	4704	Erbin	13	103818787	103920514	-	7939	protein_coding	Erbb2 interacting protein [Source:MGI Symbol;Acc:MGI:1890169]	-
ENSMUSG00000065954	5565	6526	6964	5641	6554	5783	Tacc1	8	25154552	25256588	-	11920	protein_coding	transforming, acidic coiled-coil containing protein 1 [Source:MGI Symbol;Acc:MGI:2443510]	-
ENSMUSG00000026234	6519	7745	6730	4644	5960	4959	Ncl	1	86344719	86359400	-	10188	protein_coding	nucleolin [Source:MGI Symbol;Acc:MGI:97286]	-
ENSMUSG00000030744	6375	8060	6224	4682	7143	4597	Rps3	7	99477896	99483738	-	4483	protein_coding	ribosomal protein S3 [Source:MGI Symbol;Acc:MGI:1350917]	-
ENSMUSG00000025810	7301	7588	8387	3162	2966	2211	Nrp1	8	128358604	128503363	+	9785	protein_coding	neuropilin 1 [Source:MGI Symbol;Acc:MGI:106206]	-
ENSMUSG00000039831	6047	7257	7072	3881	5074	5848	Arhgap29	3	121952541	122016753	+	8815	protein_coding	Rho GTPase activating protein 29 [Source:MGI Symbol;Acc:MGI:2443818]	-
ENSMUSG00000026970	6155	6082	7298	5240	5462	7307	Rbms1	2	60750193	60963192	-	5473	protein_coding	RNA binding motif, single stranded interacting protein 1 [Source:MGI Symbol;Acc:MGI:1861774]	-
ENSMUSG00000058655	5516	7902	7249	4276	5896	4722	Eif4b	15	102073773	102097173	+	4468	protein_coding	eukaryotic translation initiation factor 4B [Source:MGI Symbol;Acc:MGI:95304]	-
ENSMUSG00000018042	5981	9016	7447	3871	5389	3711	Cyb5r3	15	83153494	83172592	-	4298	protein_coding	cytochrome b5 reductase 3 [Source:MGI Symbol;Acc:MGI:94893]	-
ENSMUSG00000015837	6754	8117	6471	4555	5418	3201	Sqstm1	11	50199366	50210827	-	3356	protein_coding	sequestosome 1 [Source:MGI Symbol;Acc:MGI:107931]	-
ENSMUSG00000008730	6109	7609	7084	4169	4912	4260	Hipk1	3	103739815	103791563	-	10914	protein_coding	homeodomain interacting protein kinase 1 [Source:MGI Symbol;Acc:MGI:1314873]	-
ENSMUSG00000027858	5504	8156	7091	4577	5161	5574	Tspan2	3	102734529	102801513	+	4755	protein_coding	tetraspanin 2 [Source:MGI Symbol;Acc:MGI:1917997]	-
ENSMUSG00000024393	7952	5999	5925	4342	5097	4779	Prrc2a	17	35149076	35164897	-	7631	protein_coding	proline-rich coiled-coil 2A [Source:MGI Symbol;Acc:MGI:1915467]	-
ENSMUSG00000019132	6515	6539	5972	4920	5991	6477	BC005537	13	24801657	24816197	+	5849	protein_coding	cDNA sequence BC005537 [Source:MGI Symbol;Acc:MGI:2441726]	-
ENSMUSG00000058793	6653	6401	6720	5332	5627	4024	Cds2	2	132263148	132312050	+	9125	protein_coding	CDP-diacylglycerol synthase (phosphatidate cytidylyltransferase) 2 [Source:MGI Symbol;Acc:MGI:1332236]	-
ENSMUSG00000018326	7416	6602	6476	4451	5332	4785	Ywhab	2	163994960	164018588	+	3382	protein_coding	tyrosine 3-monooxygenase/tryptophan 5-monooxygenase activation protein, beta polypeptide [Source:MGI Symbol;Acc:MGI:1891917]	-
ENSMUSG00000047675	6062	7210	5983	4814	7285	6471	Rps8	4	117153827	117156243	-	1726	protein_coding	ribosomal protein S8 [Source:MGI Symbol;Acc:MGI:98166]	-
ENSMUSG00000026335	6215	6591	6486	4399	4368	3218	Pam	1	97795114	98095646	-	11892	protein_coding	peptidylglycine alpha-amidating monooxygenase [Source:MGI Symbol;Acc:MGI:97475]	-
ENSMUSG00000026547	7955	7710	6730	3621	4543	2839	Tagln2	1	172500047	172507380	+	2082	protein_coding	transgelin 2 [Source:MGI Symbol;Acc:MGI:1312985]	-
ENSMUSG00000016382	6588	8098	6261	4150	5200	4471	Pls3	X	75785654	75875182	-	4238	protein_coding	plastin 3 (T-isoform) [Source:MGI Symbol;Acc:MGI:104807]	-
ENSMUSG00000037235	5967	6970	6872	5474	6779	4222	Mxd4	5	34173883	34187720	-	8483	protein_coding	Max dimerization protein 4 [Source:MGI Symbol;Acc:MGI:104991]	bHLH
ENSMUSG00000025290	5664	6660	6070	5298	6946	9445	Rps24	14	24487125	24496959	+	6256	protein_coding	ribosomal protein S24 [Source:MGI Symbol;Acc:MGI:98147]	-
ENSMUSG00000022533	6658	7744	6578	4419	4543	4343	Atp13a3	16	30312423	30405975	-	9938	protein_coding	ATPase type 13A3 [Source:MGI Symbol;Acc:MGI:2685387]	-
ENSMUSG00000037003	6775	5342	5008	6396	7104	6885	Tns2	15	102100413	102116401	+	5452	protein_coding	tensin 2 [Source:MGI Symbol;Acc:MGI:2387586]	-
ENSMUSG00000052397	6487	7584	5999	4472	5683	5718	Ezr	17	6738041	6782784	-	3290	protein_coding	ezrin [Source:MGI Symbol;Acc:MGI:98931]	-
ENSMUSG00000024063	6549	5246	7370	4854	5481	5922	Lbh	17	72918305	72941947	+	3212	protein_coding	limb-bud and heart [Source:MGI Symbol;Acc:MGI:1925139]	-
ENSMUSG00000024921	6978	6557	7397	4390	4241	4735	Smarca2	19	26605050	26778322	+	14269	protein_coding	SWI/SNF related, matrix associated, actin dependent regulator of chromatin, subfamily a, member 2 [Source:MGI Symbol;Acc:MGI:99603]	-
ENSMUSG00000024529	2588	6323	8219	4454	5158	7207	Lox	18	52516069	52529867	-	4810	protein_coding	lysyl oxidase [Source:MGI Symbol;Acc:MGI:96817]	-
ENSMUSG00000020372	6322	7769	6038	4382	6086	5084	Rack1	11	48800332	48806434	+	5119	protein_coding	receptor for activated C kinase 1 [Source:MGI Symbol;Acc:MGI:101849]	-
ENSMUSG00000055447	5907	6724	6537	5155	6138	6289	Cd47	16	49800533	49915010	+	6276	protein_coding	CD47 antigen (Rh-related antigen, integrin-associated signal transducer) [Source:MGI Symbol;Acc:MGI:96617]	-
ENSMUSG00000069515	10314	7990	4976	2694	4511	4609	Lyz1	10	117287797	117292868	-	1263	protein_coding	lysozyme 1 [Source:MGI Symbol;Acc:MGI:96902]	-
ENSMUSG00000031451	6381	6989	5539	5335	6798	5919	Gas6	8	13465374	13494490	-	2548	protein_coding	growth arrest specific 6 [Source:MGI Symbol;Acc:MGI:95660]	-
ENSMUSG00000079477	6438	6650	6514	4319	6172	5556	Rab7	6	87999106	88045270	-	2610	protein_coding	RAB7, member RAS oncogene family [Source:MGI Symbol;Acc:MGI:105068]	-
ENSMUSG00000020674	7515	6485	7909	3890	3609	2867	Pxdn	12	29937608	30017658	+	9648	protein_coding	peroxidasin [Source:MGI Symbol;Acc:MGI:1916925]	-
ENSMUSG00000032366	6892	5605	5323	4748	5259	4624	Tpm1	9	67022590	67049406	-	6485	protein_coding	tropomyosin 1, alpha [Source:MGI Symbol;Acc:MGI:98809]	-
ENSMUSG00000022895	6880	6294	6881	4911	5769	4632	Ets2	16	95702075	95721051	+	5780	protein_coding	E26 avian leukemia oncogene 2, 3' domain [Source:MGI Symbol;Acc:MGI:95456]	ETS
ENSMUSG00000024740	6915	7160	6445	4492	4971	3362	Ddb1	19	10605625	10629813	+	4155	protein_coding	damage specific DNA binding protein 1 [Source:MGI Symbol;Acc:MGI:1202384]	-
ENSMUSG00000028517	5509	6308	6164	4847	4820	4033	Plpp3	4	105157347	105232764	+	3159	protein_coding	phospholipid phosphatase 3 [Source:MGI Symbol;Acc:MGI:1915166]	-
ENSMUSG00000031229	6045	6291	6922	4480	3695	6017	Atrx	X	105797615	105929403	-	21757	protein_coding	ATRX, chromatin remodeler [Source:MGI Symbol;Acc:MGI:103067]	-
ENSMUSG00000008575	6817	6079	7040	4804	5170	5524	Nfib	4	82290173	82705750	-	14957	protein_coding	nuclear factor I/B [Source:MGI Symbol;Acc:MGI:103188]	CTF/NFI
ENSMUSG00000063870	7075	6919	6579	3598	4819	4669	Chd4	6	125095981	125130591	+	8019	protein_coding	chromodomain helicase DNA binding protein 4 [Source:MGI Symbol;Acc:MGI:1344380]	-
ENSMUSG00000003970	6633	7089	5376	4920	6546	5507	Rpl8	15	76904078	76906314	+	1359	protein_coding	ribosomal protein L8 [Source:MGI Symbol;Acc:MGI:1350927]	-
ENSMUSG00000032479	5614	7058	6767	4088	5021	4324	Map4	9	109931460	110083955	+	15143	protein_coding	microtubule-associated protein 4 [Source:MGI Symbol;Acc:MGI:97178]	-
ENSMUSG00000006333	6100	6931	5780	4636	7204	4838	Rps9	7	3703993	3706897	+	2522	protein_coding	ribosomal protein S9 [Source:MGI Symbol;Acc:MGI:1924096]	-
ENSMUSG00000071659	6122	6590	6256	4211	5065	4726	Hnrnpul2	19	8819401	8834142	+	5726	protein_coding	heterogeneous nuclear ribonucleoprotein U-like 2 [Source:MGI Symbol;Acc:MGI:1915943]	-
ENSMUSG00000028692	6558	7016	5632	4624	6457	5051	Akr1a1	4	116636510	116651680	-	2750	protein_coding	aldo-keto reductase family 1, member A1 (aldehyde reductase) [Source:MGI Symbol;Acc:MGI:1929955]	-
ENSMUSG00000026131	7020	5740	5939	4323	3448	4367	Dst	1	33908225	34308661	+	41155	protein_coding	dystonin [Source:MGI Symbol;Acc:MGI:104627]	-
ENSMUSG00000024991	6687	7115	6826	3873	3754	3315	Eif3a	19	60761116	60790693	-	5176	protein_coding	eukaryotic translation initiation factor 3, subunit A [Source:MGI Symbol;Acc:MGI:95301]	-
ENSMUSG00000000078	5961	7207	5760	4181	5266	5746	Klf6	13	5861482	5870394	+	4391	protein_coding	Kruppel-like factor 6 [Source:MGI Symbol;Acc:MGI:1346318]	zf-C2H2
ENSMUSG00000054364	4814	6691	5645	4155	4247	4070	Rhob	12	8497661	8500009	-	2349	protein_coding	ras homolog family member B [Source:MGI Symbol;Acc:MGI:107949]	-
ENSMUSG00000032349	6295	6360	6202	4530	5970	5324	Elovl5	9	77917364	77984519	+	3522	protein_coding	ELOVL family member 5, elongation of long chain fatty acids (yeast) [Source:MGI Symbol;Acc:MGI:1916051]	-
ENSMUSG00000078578	6573	6962	6127	4121	4993	4492	Ube2d3	3	135438149	135468198	+	24499	protein_coding	ubiquitin-conjugating enzyme E2D 3 [Source:MGI Symbol;Acc:MGI:1913355]	-
ENSMUSG00000044533	6541	7228	5441	3962	6197	4492	Rps2	17	24718116	24721929	+	1830	protein_coding	ribosomal protein S2 [Source:MGI Symbol;Acc:MGI:105110]	-
ENSMUSG00000021218	6030	7025	6420	4201	5481	5394	Gdi2	13	3538063	3567871	+	10558	protein_coding	guanosine diphosphate (GDP) dissociation inhibitor 2 [Source:MGI Symbol;Acc:MGI:99845]	-
ENSMUSG00000028788	5910	7433	6953	3922	5081	4910	Ptp4a2	4	129811219	129850003	+	4377	protein_coding	protein tyrosine phosphatase 4a2 [Source:MGI Symbol;Acc:MGI:1277117]	-
ENSMUSG00000033444	6935	5553	6596	5403	4426	3507	Specc1l	10	75212073	75312743	+	13265	protein_coding	sperm antigen with calponin homology and coiled-coil domains 1-like [Source:MGI Symbol;Acc:MGI:1921642]	-
ENSMUSG00000022139	6713	6822	7134	4529	4090	3112	Mbnl2	14	120275669	120431697	+	11993	protein_coding	muscleblind like splicing factor 2 [Source:MGI Symbol;Acc:MGI:2145597]	-
ENSMUSG00000039953	7722	7425	6745	3397	4078	1743	Clstn1	4	149586468	149648899	+	4662	protein_coding	calsyntenin 1 [Source:MGI Symbol;Acc:MGI:1929895]	-
ENSMUSG00000045636	5182	6253	5874	5188	5926	6289	Mtus1	8	40990914	41133726	-	10078	protein_coding	mitochondrial tumor suppressor 1 [Source:MGI Symbol;Acc:MGI:2142572]	-
ENSMUSG00000032135	7437	5694	6323	4050	5261	5352	Mcam	9	44134469	44142727	+	3350	protein_coding	melanoma cell adhesion molecule [Source:MGI Symbol;Acc:MGI:1933966]	-
ENSMUSG00000003617	5738	6024	5546	5138	5422	3698	Cp	3	19957054	20009145	+	9566	protein_coding	ceruloplasmin [Source:MGI Symbol;Acc:MGI:88476]	-
ENSMUSG00000063015	5075	6787	6223	4382	5475	5336	Ccni	5	93181933	93206495	-	3303	protein_coding	cyclin I [Source:MGI Symbol;Acc:MGI:1341077]	-
ENSMUSG00000029648	6919	6976	7073	3267	4157	3776	Flt1	5	147561604	147726011	-	13504	protein_coding	FMS-like tyrosine kinase 1 [Source:MGI Symbol;Acc:MGI:95558]	-
ENSMUSG00000029761	6865	6699	7247	3614	3423	2779	Cald1	6	34598500	34775473	+	12041	protein_coding	caldesmon 1 [Source:MGI Symbol;Acc:MGI:88250]	-
ENSMUSG00000094483	6921	6472	7083	3940	4239	3812	Purb	11	6467599	6475917	-	8319	protein_coding	purine rich element binding protein B [Source:MGI Symbol;Acc:MGI:1338779]	-
ENSMUSG00000047714	5812	6658	7246	3652	4313	4304	Ppp1r2	16	31251537	31275277	-	4440	protein_coding	protein phosphatase 1, regulatory inhibitor subunit 2 [Source:MGI Symbol;Acc:MGI:1914099]	-
ENSMUSG00000024608	4713	7353	6019	4603	7455	5137	Rps14	18	60774510	60778546	+	1384	protein_coding	ribosomal protein S14 [Source:MGI Symbol;Acc:MGI:98107]	-
ENSMUSG00000026921	5154	4537	4577	5480	8039	9917	Egfl7	2	26580014	26593120	+	3581	protein_coding	EGF-like domain 7 [Source:MGI Symbol;Acc:MGI:2449923]	-
ENSMUSG00000029767	7004	6942	6916	2980	3851	2953	Calu	6	29348069	29377110	+	4663	protein_coding	calumenin [Source:MGI Symbol;Acc:MGI:1097158]	-
ENSMUSG00000003847	6474	5272	6075	4911	3928	5160	Nfat5	8	107293470	107379517	+	18378	protein_coding	nuclear factor of activated T cells 5 [Source:MGI Symbol;Acc:MGI:1859333]	RHD
ENSMUSG00000019877	6576	6641	7106	3812	4046	2700	Serinc1	10	57515774	57532530	-	5150	protein_coding	serine incorporator 1 [Source:MGI Symbol;Acc:MGI:1926228]	-
ENSMUSG00000020577	6276	6286	6864	3713	4901	4675	Tspan13	12	36014557	36042500	-	2474	protein_coding	tetraspanin 13 [Source:MGI Symbol;Acc:MGI:1913359]	-
ENSMUSG00000058135	5440	6074	5735	4519	6303	5075	Gstm1	3	108012255	108017973	-	1473	protein_coding	glutathione S-transferase, mu 1 [Source:MGI Symbol;Acc:MGI:95860]	-
ENSMUSG00000039262	7501	6392	6077	3722	3332	2709	Prrc2b	2	32151082	32234537	+	11262	protein_coding	proline-rich coiled-coil 2B [Source:MGI Symbol;Acc:MGI:1923304]	-
ENSMUSG00000029106	6032	6675	6070	4294	5151	3939	Add1	5	34573664	34632308	+	8561	protein_coding	adducin 1 (alpha) [Source:MGI Symbol;Acc:MGI:87918]	-
ENSMUSG00000001240	4830	5212	4958	5368	8015	8031	Ramp2	11	101246028	101259546	+	3301	protein_coding	receptor (calcitonin) activity modifying protein 2 [Source:MGI Symbol;Acc:MGI:1859650]	-
ENSMUSG00000030560	6739	8181	6554	3009	4162	4099	Ctsc	7	88278085	88310888	+	5808	protein_coding	cathepsin C [Source:MGI Symbol;Acc:MGI:109553]	-
ENSMUSG00000029614	5696	6947	5713	4506	6101	5255	Rpl6	5	121204481	121209241	+	3140	protein_coding	ribosomal protein L6 [Source:MGI Symbol;Acc:MGI:108057]	-
ENSMUSG00000041134	6973	6712	8503	2948	2709	2228	Cyyr1	16	85421533	85553397	-	8894	protein_coding	cysteine and tyrosine-rich protein 1 [Source:MGI Symbol;Acc:MGI:2152187]	-
ENSMUSG00000038615	5941	7445	6316	3383	4250	2933	Nfe2l1	11	96817414	96829968	-	5441	protein_coding	nuclear factor, erythroid derived 2,-like 1 [Source:MGI Symbol;Acc:MGI:99421]	TF_bZIP
ENSMUSG00000030096	6829	6016	6265	5402	4894	4372	Slc6a6	6	91684053	91759066	+	8457	protein_coding	solute carrier family 6 (neurotransmitter transporter, taurine), member 6 [Source:MGI Symbol;Acc:MGI:98488]	-
ENSMUSG00000019943	6427	6640	5954	4229	4224	4472	Atp2b1	10	98914406	99026143	+	15218	protein_coding	ATPase, Ca++ transporting, plasma membrane 1 [Source:MGI Symbol;Acc:MGI:104653]	-
ENSMUSG00000032966	6892	5989	5928	3530	4996	4673	Fkbp1a	2	151542483	151561692	+	3857	protein_coding	FK506 binding protein 1a [Source:MGI Symbol;Acc:MGI:95541]	-
ENSMUSG00000071866	7631	6087	4324	3253	6989	7015	Ppia	11	6415443	6419817	+	3508	protein_coding	peptidylprolyl isomerase A [Source:MGI Symbol;Acc:MGI:97749]	-
ENSMUSG00000020859	5917	6140	6343	3763	4152	5198	Spag9	11	93996091	94126085	+	11209	protein_coding	sperm associated antigen 9 [Source:MGI Symbol;Acc:MGI:1918084]	-
ENSMUSG00000000740	5744	6276	5415	4496	6042	6153	Rpl13	8	123102350	123105244	+	2595	protein_coding	ribosomal protein L13 [Source:MGI Symbol;Acc:MGI:105922]	-
ENSMUSG00000063457	6091	6695	5682	3484	6518	6160	Rps15	10	80292453	80294114	+	630	protein_coding	ribosomal protein S15 [Source:MGI Symbol;Acc:MGI:98117]	-
ENSMUSG00000033191	6125	5951	6040	4256	5040	4346	Tie1	4	118471191	118490061	-	4917	protein_coding	tyrosine kinase with immunoglobulin-like and EGF-like domains 1 [Source:MGI Symbol;Acc:MGI:99906]	-
ENSMUSG00000020745	6879	6065	5952	3760	4219	3772	Pafah1b1	11	74673949	74724670	-	9620	protein_coding	platelet-activating factor acetylhydrolase, isoform 1b, subunit 1 [Source:MGI Symbol;Acc:MGI:109520]	-
ENSMUSG00000023175	6866	6241	5311	3896	5550	4274	Bsg	10	79704491	79711969	+	1814	protein_coding	basigin [Source:MGI Symbol;Acc:MGI:88208]	-
ENSMUSG00000075602	4668	7161	5703	4634	6633	4838	Ly6a	15	74994877	74998031	-	1205	protein_coding	lymphocyte antigen 6 complex, locus A [Source:MGI Symbol;Acc:MGI:107527]	-
ENSMUSG00000040225	6324	5667	6258	3580	3962	4680	Prrc2c	1	162670725	162740556	-	16092	protein_coding	proline-rich coiled-coil 2C [Source:MGI Symbol;Acc:MGI:1913754]	-
ENSMUSG00000034088	6770	6263	5688	3364	4384	3835	Hdlbp	1	93405940	93478815	-	11320	protein_coding	high density lipoprotein (HDL) binding protein [Source:MGI Symbol;Acc:MGI:99256]	-
ENSMUSG00000054808	7109	7268	5890	3024	3631	2581	Actn4	7	28893248	28962340	-	6127	protein_coding	actinin alpha 4 [Source:MGI Symbol;Acc:MGI:1890773]	-
ENSMUSG00000020152	6227	6373	6261	3918	4453	4187	Actr2	11	20062304	20112913	-	5204	protein_coding	ARP2 actin-related protein 2 [Source:MGI Symbol;Acc:MGI:1913963]	-
ENSMUSG00000020821	5473	7736	6274	3064	4154	2949	Kif1c	11	70700548	70731964	+	7276	protein_coding	kinesin family member 1C [Source:MGI Symbol;Acc:MGI:1098260]	-
ENSMUSG00000027177	5921	6809	6402	3689	3987	4027	Hipk3	2	104426481	104494446	-	7987	protein_coding	homeodomain interacting protein kinase 3 [Source:MGI Symbol;Acc:MGI:1314882]	-
ENSMUSG00000028249	6383	6342	5814	3964	4427	4746	Sdcbp	4	6365650	6408423	+	6904	protein_coding	syndecan binding protein [Source:MGI Symbol;Acc:MGI:1337026]	-
ENSMUSG00000028759	5658	5904	5859	3893	4827	5110	Hp1bp3	4	138216296	138244683	+	8433	protein_coding	heterochromatin protein 1, binding protein 3 [Source:MGI Symbol;Acc:MGI:109369]	-
ENSMUSG00000025860	6733	6124	6649	3028	3636	4134	Xiap	X	42059679	42109656	+	9469	protein_coding	X-linked inhibitor of apoptosis [Source:MGI Symbol;Acc:MGI:107572]	-
ENSMUSG00000047139	5216	5731	4766	4486	6113	4971	Cd24a	10	43578284	43584265	+	2580	protein_coding	CD24a antigen [Source:MGI Symbol;Acc:MGI:88323]	-
ENSMUSG00000018001	6914	6020	6365	4088	3823	2494	Cyth3	5	143622447	143710250	+	9437	protein_coding	cytohesin 3 [Source:MGI Symbol;Acc:MGI:1335107]	-
ENSMUSG00000079105	7430	5903	6047	2639	3054	2621	C7	15	4988762	5063740	-	2676	protein_coding	complement component 7 [Source:MGI Symbol;Acc:MGI:88235]	-
ENSMUSG00000058799	3959	6185	5901	4378	5694	5583	Nap1l1	10	111473223	111498150	+	4994	protein_coding	nucleosome assembly protein 1-like 1 [Source:MGI Symbol;Acc:MGI:1855693]	-
ENSMUSG00000033149	6166	6731	5719	3129	3799	4961	Phldb2	16	45746243	45953598	-	7577	protein_coding	pleckstrin homology like domain, family B, member 2 [Source:MGI Symbol;Acc:MGI:2444981]	-
ENSMUSG00000020241	8814	5575	5020	3417	4243	2349	Col6a2	10	76595762	76623630	-	8326	protein_coding	collagen, type VI, alpha 2 [Source:MGI Symbol;Acc:MGI:88460]	-
ENSMUSG00000053702	6406	5541	5844	3856	3893	4161	Nebl	2	17343909	17731464	-	15235	protein_coding	nebulette [Source:MGI Symbol;Acc:MGI:1921353]	-
ENSMUSG00000096054	5833	3903	5272	4464	4177	7100	Syne1	10	5020917	5551482	-	40491	protein_coding	spectrin repeat containing, nuclear envelope 1 [Source:MGI Symbol;Acc:MGI:1927152]	-
ENSMUSG00000063450	6749	5439	5515	3829	3799	4870	Syne2	12	75818134	76110926	+	26726	protein_coding	spectrin repeat containing, nuclear envelope 2 [Source:MGI Symbol;Acc:MGI:2449316]	-
ENSMUSG00000029070	6093	5342	4999	4892	5542	4574	Mxra8	4	155839680	155844088	+	2918	protein_coding	matrix-remodelling associated 8 [Source:MGI Symbol;Acc:MGI:1922011]	-
ENSMUSG00000027828	5800	6100	6023	3793	4734	4589	Ssr3	3	65379655	65392623	-	4172	protein_coding	signal sequence receptor, gamma [Source:MGI Symbol;Acc:MGI:1914687]	-
ENSMUSG00000074794	4215	5275	4225	3529	4165	5394	Arrdc3	13	80883384	80896042	+	6266	protein_coding	arrestin domain containing 3 [Source:MGI Symbol;Acc:MGI:2145242]	-
ENSMUSG00000027639	5709	5407	5171	5199	5571	5361	Samhd1	2	157097533	157135265	-	9150	protein_coding	SAM domain and HD domain, 1 [Source:MGI Symbol;Acc:MGI:1927468]	-
ENSMUSG00000036585	6182	6788	6095	3692	4218	3219	Fgf1	18	38838673	38929404	-	4648	protein_coding	fibroblast growth factor 1 [Source:MGI Symbol;Acc:MGI:95515]	-
ENSMUSG00000029484	5017	5010	4334	5355	6388	7531	Anxa3	5	96793339	96845966	+	3643	protein_coding	annexin A3 [Source:MGI Symbol;Acc:MGI:1201378]	-
ENSMUSG00000030057	5214	5752	5371	3849	5664	5985	Cnbp	6	87842615	87851106	-	3036	protein_coding	cellular nucleic acid binding protein [Source:MGI Symbol;Acc:MGI:88431]	-
ENSMUSG00000021904	5977	5828	6769	4647	4647	3441	Sema3g	14	31217860	31230352	+	4540	protein_coding	sema domain, immunoglobulin domain (Ig), short basic domain, secreted, (semaphorin) 3G [Source:MGI Symbol;Acc:MGI:3041242]	-
ENSMUSG00000019997	3393	6796	5815	4891	5540	4050	Ctgf	10	24595442	24598683	+	2861	protein_coding	connective tissue growth factor [Source:MGI Symbol;Acc:MGI:95537]	-
ENSMUSG00000024620	6106	4904	5750	4258	4864	3923	Pdgfrb	18	61045150	61085061	+	5478	protein_coding	platelet derived growth factor receptor, beta polypeptide [Source:MGI Symbol;Acc:MGI:97531]	-
ENSMUSG00000041378	5525	6048	6024	3760	4574	3570	Cldn5	16	18776847	18778262	+	1416	protein_coding	claudin 5 [Source:MGI Symbol;Acc:MGI:1276112]	-
ENSMUSG00000028005	5631	4802	6384	4719	4681	4145	Gucy1b1	3	82032006	82074689	-	3927	protein_coding	guanylate cyclase 1, soluble, beta 1 [Source:MGI Symbol;Acc:MGI:1860604]	-
ENSMUSG00000032531	4298	6290	5417	3409	4336	4676	Amotl2	9	102716672	102733418	+	6289	protein_coding	angiomotin-like 2 [Source:MGI Symbol;Acc:MGI:1929286]	-
ENSMUSG00000026553	6447	5791	5260	3511	4536	4400	Copa	1	172082529	172122330	+	9427	protein_coding	coatomer protein complex subunit alpha [Source:MGI Symbol;Acc:MGI:1334462]	-
ENSMUSG00000040152	7575	7694	5238	2106	3014	3935	Thbs1	2	118111876	118127133	+	6073	protein_coding	thrombospondin 1 [Source:MGI Symbol;Acc:MGI:98737]	-
ENSMUSG00000102869	5988	5993	5520	3902	4887	3721	2900097C17Rik	2	156388065	156392979	-	4915	lincRNA	RIKEN cDNA 2900097C17 gene [Source:MGI Symbol;Acc:MGI:1914767]	-
ENSMUSG00000053477	5853	5634	6709	3771	3469	4836	Tcf4	18	69343356	69689079	+	27382	protein_coding	transcription factor 4 [Source:MGI Symbol;Acc:MGI:98506]	bHLH
ENSMUSG00000001833	5866	5670	6161	3756	4332	4757	Sept7	9	25252439	25308571	+	11631	protein_coding	septin 7 [Source:MGI Symbol;Acc:MGI:1335094]	-
ENSMUSG00000024098	6486	6021	5980	3418	3421	2702	Twsg1	17	65921972	65951226	-	5153	protein_coding	twisted gastrulation BMP signaling modulator 1 [Source:MGI Symbol;Acc:MGI:2137520]	-
ENSMUSG00000046434	5596	5657	5354	4571	5423	4550	Hnrnpa1	15	103240432	103246692	+	3153	protein_coding	heterogeneous nuclear ribonucleoprotein A1 [Source:MGI Symbol;Acc:MGI:104820]	-
ENSMUSG00000035093	5153	6426	5755	4163	3772	4606	Secisbp2l	2	125736986	125782870	-	8222	protein_coding	SECIS binding protein 2-like [Source:MGI Symbol;Acc:MGI:1917604]	-
ENSMUSG00000035545	4828	2346	2733	7943	8401	9212	Leng8	7	4137039	4148177	+	6395	protein_coding	leukocyte receptor cluster (LRC) member 8 [Source:MGI Symbol;Acc:MGI:2142195]	-
ENSMUSG00000021282	5054	6203	5684	4147	4608	4953	Eif5	12	111538016	111546752	+	6820	protein_coding	eukaryotic translation initiation factor 5 [Source:MGI Symbol;Acc:MGI:95309]	-
ENSMUSG00000020183	6272	7242	6865	2940	3002	1947	Cpm	10	117629500	117687352	+	5964	protein_coding	carboxypeptidase M [Source:MGI Symbol;Acc:MGI:1917824]	-
ENSMUSG00000022389	7209	3190	2670	6507	8771	8777	Tef	15	81802421	81826863	+	7867	protein_coding	thyrotroph embryonic factor [Source:MGI Symbol;Acc:MGI:98663]	TF_bZIP
ENSMUSG00000026341	6064	5699	5967	3522	4594	4736	Actr3	1	125392905	125435727	-	4631	protein_coding	ARP3 actin-related protein 3 [Source:MGI Symbol;Acc:MGI:1921367]	-
ENSMUSG00000038733	5019	5692	5907	3962	4385	4853	Wdr26	1	181173228	181211552	-	7848	protein_coding	WD repeat domain 26 [Source:MGI Symbol;Acc:MGI:1923825]	-
ENSMUSG00000037405	6753	6533	5081	3519	4031	2859	Icam1	9	21015985	21028817	+	4360	protein_coding	intercellular adhesion molecule 1 [Source:MGI Symbol;Acc:MGI:96392]	-
ENSMUSG00000024451	5570	4561	4687	4525	5107	6717	Arap3	18	37972624	37997574	-	5224	protein_coding	ArfGAP with RhoGAP domain, ankyrin repeat and PH domain 3 [Source:MGI Symbol;Acc:MGI:2147274]	-
ENSMUSG00000049517	4561	6275	4986	4079	6561	6633	Rps23	13	90922958	90924950	+	1268	protein_coding	ribosomal protein S23 [Source:MGI Symbol;Acc:MGI:1913725]	-
ENSMUSG00000030342	5577	6965	5690	2995	5118	4878	Cd9	6	125460266	125494791	-	2044	protein_coding	CD9 antigen [Source:MGI Symbol;Acc:MGI:88348]	-
ENSMUSG00000048126	8440	4860	5230	3255	2723	1992	Col6a3	1	90765923	90843971	-	11963	protein_coding	collagen, type VI, alpha 3 [Source:MGI Symbol;Acc:MGI:88461]	-
ENSMUSG00000024052	4981	5496	4593	5400	5647	5081	Lpin2	17	71182560	71249817	+	12233	protein_coding	lipin 2 [Source:MGI Symbol;Acc:MGI:1891341]	-
ENSMUSG00000019920	6073	5585	6105	3773	3760	3537	Lims1	10	58323466	58424691	+	4891	protein_coding	LIM and senescent cell antigen-like domains 1 [Source:MGI Symbol;Acc:MGI:1195263]	-
ENSMUSG00000063511	4521	3023	2782	7132	7865	9912	Snrnp70	7	45376453	45395742	-	7618	protein_coding	small nuclear ribonucleoprotein 70 (U1) [Source:MGI Symbol;Acc:MGI:98341]	-
ENSMUSG00000051375	7272	5363	6320	3133	3397	2103	Pcdh1	18	38185914	38212053	-	8797	protein_coding	protocadherin 1 [Source:MGI Symbol;Acc:MGI:104692]	-
ENSMUSG00000050708	6141	5852	4213	4176	5893	5668	Ftl1	7	45457944	45459884	-	1340	protein_coding	ferritin light polypeptide 1 [Source:MGI Symbol;Acc:MGI:95589]	-
ENSMUSG00000072941	6841	4998	4508	4297	4621	4236	Sod3	5	52363791	52371418	+	3738	protein_coding	superoxide dismutase 3, extracellular [Source:MGI Symbol;Acc:MGI:103181]	-
ENSMUSG00000028656	6351	6300	5821	2843	3977	3353	Cap1	4	122859047	122886056	-	3494	protein_coding	CAP, adenylate cyclase-associated protein 1 (yeast) [Source:MGI Symbol;Acc:MGI:88262]	-
ENSMUSG00000053617	5719	5936	6154	3673	3219	2489	Sh3pxd2a	19	47260174	47464411	-	10464	protein_coding	SH3 and PX domains 2A [Source:MGI Symbol;Acc:MGI:1298393]	-
ENSMUSG00000040652	5433	6005	5486	3654	5002	4557	Oaz2	9	65668001	65690300	+	2990	protein_coding	ornithine decarboxylase antizyme 2 [Source:MGI Symbol;Acc:MGI:109492]	-
ENSMUSG00000024754	6752	6057	6849	3972	3250	2439	Tmem2	19	21778342	21858327	+	6667	protein_coding	transmembrane protein 2 [Source:MGI Symbol;Acc:MGI:1890373]	-
ENSMUSG00000049791	5042	6953	5985	3560	3785	3271	Fzd4	7	89404355	89413134	+	6720	protein_coding	frizzled class receptor 4 [Source:MGI Symbol;Acc:MGI:108520]	-
ENSMUSG00000004535	5911	6027	5676	3764	3893	3927	Tax1bp1	6	52713729	52766780	+	9991	protein_coding	Tax1 (human T cell leukemia virus type I) binding protein 1 [Source:MGI Symbol;Acc:MGI:1289308]	-
ENSMUSG00000032786	6196	5351	3703	5345	7067	6343	Alas1	9	106233455	106248654	-	6174	protein_coding	aminolevulinic acid synthase 1 [Source:MGI Symbol;Acc:MGI:87989]	-
ENSMUSG00000020456	5564	5936	5213	3361	4523	3399	Ogdh	11	6291633	6356642	+	5456	protein_coding	oxoglutarate (alpha-ketoglutarate) dehydrogenase (lipoamide) [Source:MGI Symbol;Acc:MGI:1098267]	-
ENSMUSG00000024074	5742	5674	6054	3422	3511	3004	Crim1	17	78200248	78376592	+	5995	protein_coding	cysteine rich transmembrane BMP regulator 1 (chordin like) [Source:MGI Symbol;Acc:MGI:1354756]	-
ENSMUSG00000015568	4196	6848	6732	3500	4583	3654	Lpl	8	68880491	68907448	+	10478	protein_coding	lipoprotein lipase [Source:MGI Symbol;Acc:MGI:96820]	-
ENSMUSG00000048332	5198	5773	5862	4156	4763	3374	Lhfp	3	53041528	53261679	+	5108	protein_coding	lipoma HMGIC fusion partner [Source:MGI Symbol;Acc:MGI:1920048]	-
ENSMUSG00000021998	6924	6395	6418	2810	3399	2533	Lcp1	14	75131101	75230842	+	9504	protein_coding	lymphocyte cytosolic protein 1 [Source:MGI Symbol;Acc:MGI:104808]	-
ENSMUSG00000033032	5885	5671	5903	3497	4019	2890	Afap1l1	18	61730261	61786702	-	3680	protein_coding	actin filament associated protein 1-like 1 [Source:MGI Symbol;Acc:MGI:2147199]	-
ENSMUSG00000020580	6043	5345	5679	3363	3320	4097	Rock2	12	16894895	16987823	+	13897	protein_coding	Rho-associated coiled-coil containing protein kinase 2 [Source:MGI Symbol;Acc:MGI:107926]	-
ENSMUSG00000058587	5648	5875	5898	3236	3848	3851	Tmod3	9	75497707	75559657	-	11151	protein_coding	tropomodulin 3 [Source:MGI Symbol;Acc:MGI:1355315]	-
ENSMUSG00000030557	5195	5612	5951	3900	3793	3801	Mef2a	7	67231163	67372858	-	14681	protein_coding	myocyte enhancer factor 2A [Source:MGI Symbol;Acc:MGI:99532]	SRF
ENSMUSG00000006740	5998	6121	5990	2463	3284	3726	Kif5b	18	6201002	6242174	-	7395	protein_coding	kinesin family member 5B [Source:MGI Symbol;Acc:MGI:1098268]	-
ENSMUSG00000022708	6747	4334	5338	3821	3105	3757	Zbtb20	16	42875881	43642602	+	30730	protein_coding	zinc finger and BTB domain containing 20 [Source:MGI Symbol;Acc:MGI:1929213]	ZBTB
ENSMUSG00000020642	4809	7042	6590	3071	2634	2913	Rnf144a	12	26300964	26415254	-	7340	protein_coding	ring finger protein 144A [Source:MGI Symbol;Acc:MGI:1344401]	-
ENSMUSG00000066036	6240	4993	4684	3806	3948	4110	Ubr4	4	139352609	139489588	+	17997	protein_coding	ubiquitin protein ligase E3 component n-recognin 4 [Source:MGI Symbol;Acc:MGI:1916366]	-
ENSMUSG00000028530	6156	6017	6172	3196	3393	2715	Jak1	4	101152367	101265282	-	7227	protein_coding	Janus kinase 1 [Source:MGI Symbol;Acc:MGI:96628]	-
ENSMUSG00000066842	6692	4226	6414	3012	2770	4334	Hmcn1	1	150562524	150993435	-	21191	protein_coding	hemicentin 1 [Source:MGI Symbol;Acc:MGI:2685047]	-
ENSMUSG00000042812	5120	5465	5250	4477	4351	5044	Foxf1	8	121084386	121088144	+	2415	protein_coding	forkhead box F1 [Source:MGI Symbol;Acc:MGI:1347470]	Fork
ENSMUSG00000029050	5667	5783	5720	2898	4057	3530	Ski	4	155154075	155222592	-	5562	protein_coding	ski sarcoma viral oncogene homolog (avian) [Source:MGI Symbol;Acc:MGI:98310]	-
ENSMUSG00000035901	5379	6531	6110	2874	3423	2694	Dennd5a	7	109893780	109960470	-	8677	protein_coding	DENN/MADD domain containing 5A [Source:MGI Symbol;Acc:MGI:1201681]	-
ENSMUSG00000038855	6675	5763	5274	2669	3936	3237	Itpkb	1	180330485	180424802	+	10463	protein_coding	inositol 1,4,5-trisphosphate 3-kinase B [Source:MGI Symbol;Acc:MGI:109235]	-
ENSMUSG00000037487	5311	5512	5543	3480	3652	4531	Ubr5	15	37967328	38078854	-	15388	protein_coding	ubiquitin protein ligase E3 component n-recognin 5 [Source:MGI Symbol;Acc:MGI:1918040]	-
ENSMUSG00000001507	5856	5592	5469	3275	4552	3667	Itga3	11	95044474	95076801	-	5710	protein_coding	integrin alpha 3 [Source:MGI Symbol;Acc:MGI:96602]	-
ENSMUSG00000030655	5640	4391	4446	4071	3870	5846	Smg1	7	118131308	118243670	-	23984	protein_coding	SMG1 homolog, phosphatidylinositol 3-kinase-related kinase (C. elegans) [Source:MGI Symbol;Acc:MGI:1919742]	-
ENSMUSG00000034462	4642	5018	4943	4582	4128	4344	Pkd2	5	104459450	104505819	+	10169	protein_coding	polycystic kidney disease 2 [Source:MGI Symbol;Acc:MGI:1099818]	-
ENSMUSG00000037072	5471	5729	5289	3490	4651	4667	Selenof	3	144570304	144597680	+	5819	protein_coding	selenoprotein F [Source:MGI Symbol;Acc:MGI:1927947]	-
ENSMUSG00000002900	5968	4931	5461	4082	4226	2441	Lamb1	12	31265234	31329644	+	9917	protein_coding	laminin B1 [Source:MGI Symbol;Acc:MGI:96743]	-
ENSMUSG00000020594	5828	5277	5831	3529	3595	3621	Pum2	12	8674134	8752581	+	7260	protein_coding	pumilio RNA-binding family member 2 [Source:MGI Symbol;Acc:MGI:1931751]	-
ENSMUSG00000049470	6081	5770	5848	2969	3014	2643	Aff4	11	53350833	53421830	+	13450	protein_coding	AF4/FMR2 family, member 4 [Source:MGI Symbol;Acc:MGI:2136171]	AF-4
ENSMUSG00000037062	5494	5581	5725	3367	4070	3404	Sh3glb1	3	144683678	144720335	-	7467	protein_coding	SH3-domain GRB2-like B1 (endophilin) [Source:MGI Symbol;Acc:MGI:1859730]	-
ENSMUSG00000061904	4683	4618	3800	4827	6055	6125	Slc25a3	10	91116574	91124059	-	5550	protein_coding	solute carrier family 25 (mitochondrial carrier, phosphate carrier), member 3 [Source:MGI Symbol;Acc:MGI:1353498]	-
ENSMUSG00000026074	4933	6017	6104	3173	3478	3283	Map4k4	1	39900913	40026310	+	9579	protein_coding	mitogen-activated protein kinase kinase kinase kinase 4 [Source:MGI Symbol;Acc:MGI:1349394]	-
ENSMUSG00000027803	5407	7150	6805	2640	2315	1960	Wwtr1	3	57455649	57575910	-	4779	protein_coding	WW domain containing transcription regulator 1 [Source:MGI Symbol;Acc:MGI:1917649]	-
ENSMUSG00000020091	5453	5170	4995	3951	4675	2914	Eif4ebp2	10	61428491	61452661	-	5784	protein_coding	eukaryotic translation initiation factor 4E binding protein 2 [Source:MGI Symbol;Acc:MGI:109198]	-
ENSMUSG00000016194	4727	5000	5915	3992	4865	3343	Hsd11b1	1	193221634	193264075	-	4251	protein_coding	hydroxysteroid 11-beta dehydrogenase 1 [Source:MGI Symbol;Acc:MGI:103562]	-
ENSMUSG00000051853	5682	6133	5541	2824	3710	2712	Arf3	15	98736634	98763214	-	4824	protein_coding	ADP-ribosylation factor 3 [Source:MGI Symbol;Acc:MGI:99432]	-
ENSMUSG00000015354	6532	5291	4666	3726	3978	2821	Pcolce2	9	95637601	95698096	+	4625	protein_coding	procollagen C-endopeptidase enhancer 2 [Source:MGI Symbol;Acc:MGI:1923727]	-
ENSMUSG00000022565	5762	4512	4751	3451	4326	4564	Plec	15	76170974	76232574	-	18113	protein_coding	plectin [Source:MGI Symbol;Acc:MGI:1277961]	-
ENSMUSG00000032076	6307	5568	5697	2940	3703	3687	Cadm1	9	47530173	47857637	+	10440	protein_coding	cell adhesion molecule 1 [Source:MGI Symbol;Acc:MGI:1889272]	-
ENSMUSG00000070436	8119	4390	4597	2674	3120	2621	Serpinh1	7	99345376	99353239	-	2443	protein_coding	serine (or cysteine) peptidase inhibitor, clade H, member 1 [Source:MGI Symbol;Acc:MGI:88283]	-
ENSMUSG00000021745	5368	5941	6998	3236	2838	1874	Ptprg	14	11553532	12242041	+	11009	protein_coding	protein tyrosine phosphatase, receptor type, G [Source:MGI Symbol;Acc:MGI:97814]	-
ENSMUSG00000026219	5699	5788	5546	3436	3318	3148	Trip12	1	84721189	84840516	-	16601	protein_coding	thyroid hormone receptor interactor 12 [Source:MGI Symbol;Acc:MGI:1309481]	-
ENSMUSG00000024335	5051	5482	4507	3963	5139	4520	Brd2	17	34112023	34122634	-	7285	protein_coding	bromodomain containing 2 [Source:MGI Symbol;Acc:MGI:99495]	-
ENSMUSG00000068036	4909	5362	5185	3115	3980	4555	Afdn	17	13760539	13906150	+	10223	protein_coding	afadin, adherens junction formation factor [Source:MGI Symbol;Acc:MGI:1314653]	-
ENSMUSG00000039167	4467	6818	6952	3333	4139	2573	Adgrl4	3	151437887	151545086	+	4585	protein_coding	adhesion G protein-coupled receptor L4 [Source:MGI Symbol;Acc:MGI:2655562]	-
ENSMUSG00000005514	6387	5761	3788	4990	5569	2900	Por	5	135670033	135735326	+	4021	protein_coding	P450 (cytochrome) oxidoreductase [Source:MGI Symbol;Acc:MGI:97744]	-
ENSMUSG00000030605	5761	4549	4919	3410	5233	2882	Mfge8	7	79133768	79149060	-	4694	protein_coding	milk fat globule-EGF factor 8 protein [Source:MGI Symbol;Acc:MGI:102768]	-
ENSMUSG00000015647	4866	4862	4355	4487	5095	5290	Lama5	2	180176373	180225859	-	11388	protein_coding	laminin, alpha 5 [Source:MGI Symbol;Acc:MGI:105382]	-
ENSMUSG00000053198	5203	5711	5463	3496	4591	2679	Prx	7	27499324	27520214	+	5579	protein_coding	periaxin [Source:MGI Symbol;Acc:MGI:108176]	-
ENSMUSG00000041992	5737	4502	5409	3863	4016	3469	Rapgef5	12	117516479	117759737	+	12785	protein_coding	Rap guanine nucleotide exchange factor (GEF) 5 [Source:MGI Symbol;Acc:MGI:2444365]	-
ENSMUSG00000028868	5847	5473	5528	3381	3923	2317	Wasf2	4	133130505	133199756	+	6258	protein_coding	WAS protein family, member 2 [Source:MGI Symbol;Acc:MGI:1098641]	-
ENSMUSG00000024431	5651	5386	5779	3029	3175	3117	Nr3c1	18	39410545	39491301	-	7425	protein_coding	nuclear receptor subfamily 3, group C, member 1 [Source:MGI Symbol;Acc:MGI:95824]	ESR-like
ENSMUSG00000097336	4248	2223	2757	6806	6976	9994	Fendrr	8	121054882	121083110	-	3322	processed_transcript	Foxf1 adjacent non-coding developmental regulatory RNA [Source:MGI Symbol;Acc:MGI:1916040]	-
ENSMUSG00000032294	5231	5758	5103	4025	4843	2700	Pkm	9	59656368	59679375	+	5001	protein_coding	pyruvate kinase, muscle [Source:MGI Symbol;Acc:MGI:97591]	-
ENSMUSG00000009291	4789	5452	5111	3479	5383	3858	Pttg1ip	10	77581720	77598732	+	3877	protein_coding	pituitary tumor-transforming 1 interacting protein [Source:MGI Symbol;Acc:MGI:2652132]	-
ENSMUSG00000032359	4361	6864	5338	3131	5353	3516	Ctsh	9	90054152	90076089	+	4499	protein_coding	cathepsin H [Source:MGI Symbol;Acc:MGI:107285]	-
ENSMUSG00000055148	2621	5510	3727	2780	5131	7373	Klf2	8	72319033	72321656	+	1847	protein_coding	Kruppel-like factor 2 (lung) [Source:MGI Symbol;Acc:MGI:1342772]	zf-C2H2
ENSMUSG00000020850	6380	6101	5788	2438	2680	1705	Prpf8	11	75486816	75509449	+	7461	protein_coding	pre-mRNA processing factor 8 [Source:MGI Symbol;Acc:MGI:2179381]	-
ENSMUSG00000030208	6310	4954	5159	3257	3597	3790	Emp1	6	135362545	135383173	+	5935	protein_coding	epithelial membrane protein 1 [Source:MGI Symbol;Acc:MGI:107941]	-
ENSMUSG00000040459	3814	3329	3380	6528	6211	9104	Arglu1	8	8665075	8690521	-	5477	protein_coding	arginine and glutamate rich 1 [Source:MGI Symbol;Acc:MGI:2442985]	-
ENSMUSG00000015165	4126	4147	4082	4885	5505	6954	Hnrnpl	7	28808541	28822266	+	5953	protein_coding	heterogeneous nuclear ribonucleoprotein L [Source:MGI Symbol;Acc:MGI:104816]	-
ENSMUSG00000025060	5326	5344	5419	3357	3292	3889	Slk	19	47579678	47645246	+	8284	protein_coding	STE20-like kinase [Source:MGI Symbol;Acc:MGI:103241]	-
ENSMUSG00000036594	5157	5993	5473	3640	4570	4084	H2-Aa	17	34282744	34287827	-	1874	protein_coding	histocompatibility 2, class II antigen A, alpha [Source:MGI Symbol;Acc:MGI:95895]	-
ENSMUSG00000055320	5918	5686	5712	2655	2969	3301	Tead1	7	112679318	112906807	+	13570	protein_coding	TEA domain family member 1 [Source:MGI Symbol;Acc:MGI:101876]	TEA
ENSMUSG00000028980	4394	5469	5246	4065	3820	2696	H6pd	4	149979475	150009023	-	5236	protein_coding	hexose-6-phosphate dehydrogenase (glucose 1-dehydrogenase) [Source:MGI Symbol;Acc:MGI:2140356]	-
ENSMUSG00000063077	4802	5368	5136	3290	3833	3473	Kif1b	4	149176319	149307693	-	17608	protein_coding	kinesin family member 1B [Source:MGI Symbol;Acc:MGI:108426]	-
ENSMUSG00000017754	6387	6438	5588	2875	3404	1546	Pltp	2	164839518	164857711	-	2562	protein_coding	phospholipid transfer protein [Source:MGI Symbol;Acc:MGI:103151]	-
ENSMUSG00000026748	6994	4727	4915	3829	3017	2672	Plxdc2	2	16356304	16755839	+	6947	protein_coding	plexin domain containing 2 [Source:MGI Symbol;Acc:MGI:1914698]	-
ENSMUSG00000004665	6383	4934	4677	3401	4621	3065	Cnn2	10	79988584	79996062	+	2460	protein_coding	calponin 2 [Source:MGI Symbol;Acc:MGI:105093]	-
ENSMUSG00000030654	4556	5828	5144	3376	4240	3815	Arl6ip1	7	118118891	118129662	-	2482	protein_coding	ADP-ribosylation factor-like 6 interacting protein 1 [Source:MGI Symbol;Acc:MGI:1858943]	-
ENSMUSG00000026878	5500	5077	4925	3289	4193	3966	Rab14	2	35180205	35201120	-	13589	protein_coding	RAB14, member RAS oncogene family [Source:MGI Symbol;Acc:MGI:1915615]	-
ENSMUSG00000030770	5622	5625	5386	3183	3567	2402	Parva	7	112427505	112591692	+	10157	protein_coding	parvin, alpha [Source:MGI Symbol;Acc:MGI:1931144]	-
ENSMUSG00000005672	5272	5426	6394	2769	3125	3506	Kit	5	75574916	75656722	+	8911	protein_coding	KIT proto-oncogene receptor tyrosine kinase [Source:MGI Symbol;Acc:MGI:96677]	-
ENSMUSG00000027422	5521	5249	5038	3980	4105	3238	Rrbp1	2	143947395	144011263	-	8786	protein_coding	ribosome binding protein 1 [Source:MGI Symbol;Acc:MGI:1932395]	-
ENSMUSG00000062866	5114	5813	6518	2854	2991	2891	Phactr2	10	13207717	13474412	-	11692	protein_coding	phosphatase and actin regulator 2 [Source:MGI Symbol;Acc:MGI:2446138]	-
ENSMUSG00000029810	5300	5228	4113	3961	5565	4295	Tmem176b	6	48833818	48841496	-	2371	protein_coding	transmembrane protein 176B [Source:MGI Symbol;Acc:MGI:1916348]	-
ENSMUSG00000031274	5932	5621	6147	2423	2239	2332	Col4a5	X	141475385	141689234	+	6718	protein_coding	collagen, type IV, alpha 5 [Source:MGI Symbol;Acc:MGI:88456]	-
ENSMUSG00000023845	5503	4785	5383	3123	3258	3404	Lnpep	17	17521410	17625050	-	14144	protein_coding	leucyl/cystinyl aminopeptidase [Source:MGI Symbol;Acc:MGI:2387123]	-
ENSMUSG00000001768	3624	5591	5558	4325	4798	3189	Rin2	2	145675215	145887616	+	11271	protein_coding	Ras and Rab interactor 2 [Source:MGI Symbol;Acc:MGI:1921280]	-
ENSMUSG00000001472	4463	3914	3639	4743	6028	6512	Tcf25	8	123373753	123403835	+	5390	protein_coding	transcription factor 25 (basic helix-loop-helix) [Source:MGI Symbol;Acc:MGI:1914105]	-
ENSMUSG00000025026	4897	5137	5761	3589	3697	3250	Add3	19	53140445	53247399	+	4938	protein_coding	adducin 3 (gamma) [Source:MGI Symbol;Acc:MGI:1351615]	-
ENSMUSG00000008475	4883	5299	5119	3795	4367	4428	Arpc5	1	152766542	152775597	+	2276	protein_coding	actin related protein 2/3 complex, subunit 5 [Source:MGI Symbol;Acc:MGI:1915021]	-
ENSMUSG00000039735	4629	5092	5296	3552	4185	4269	Fnbp1l	3	122538719	122619715	-	12376	protein_coding	formin binding protein 1-like [Source:MGI Symbol;Acc:MGI:1925642]	-
ENSMUSG00000040940	4571	3690	3697	4788	5669	6695	Arhgef1	7	24902912	24926594	+	7732	protein_coding	Rho guanine nucleotide exchange factor (GEF) 1 [Source:MGI Symbol;Acc:MGI:1353510]	-
ENSMUSG00000024597	4005	5624	5509	3193	3302	4129	Slc12a2	18	57878678	57946821	+	6520	protein_coding	solute carrier family 12, member 2 [Source:MGI Symbol;Acc:MGI:101924]	-
ENSMUSG00000036371	5127	5235	4679	2938	4451	3757	Serbp1	6	67238176	67297736	+	20117	protein_coding	serpine1 mRNA binding protein 1 [Source:MGI Symbol;Acc:MGI:1914120]	-
ENSMUSG00000061353	7275	4596	5593	2477	2567	1987	Cxcl12	6	117168535	117181367	+	8176	protein_coding	chemokine (C-X-C motif) ligand 12 [Source:MGI Symbol;Acc:MGI:103556]	-
ENSMUSG00000021477	4425	5643	5209	3216	4684	3427	Ctsl	13	64359337	64370890	-	6489	protein_coding	cathepsin L [Source:MGI Symbol;Acc:MGI:88564]	-
ENSMUSG00000020149	5376	5619	5436	2944	3606	2673	Rab1a	11	20201432	20226856	+	3799	protein_coding	RAB1A, member RAS oncogene family [Source:MGI Symbol;Acc:MGI:97842]	-
ENSMUSG00000018293	5163	5094	4562	3450	5328	3985	Pfn1	11	70651850	70654644	-	2405	protein_coding	profilin 1 [Source:MGI Symbol;Acc:MGI:97549]	-
ENSMUSG00000025085	5389	4178	4794	3380	3861	3850	Ablim1	19	57032733	57314919	-	11949	protein_coding	actin-binding LIM protein 1 [Source:MGI Symbol;Acc:MGI:1194500]	-
ENSMUSG00000018340	5773	5145	4822	3409	4252	2572	Anxa6	11	54979108	55033445	-	2930	protein_coding	annexin A6 [Source:MGI Symbol;Acc:MGI:88255]	-
ENSMUSG00000012848	4737	5370	4251	3989	5573	4960	Rps5	7	12922290	12926686	+	1734	protein_coding	ribosomal protein S5 [Source:MGI Symbol;Acc:MGI:1097682]	-
ENSMUSG00000032855	5473	4875	4438	3228	3341	3074	Pkd1	17	24549834	24596508	+	17415	protein_coding	polycystin 1, transient receptor poteintial channel interacting [Source:MGI Symbol;Acc:MGI:97603]	-
ENSMUSG00000033082	4262	5651	6952	3174	2753	2116	Clec1a	6	129424772	129452000	-	5180	protein_coding	C-type lectin domain family 1, member a [Source:MGI Symbol;Acc:MGI:2444151]	-
ENSMUSG00000006390	6476	5904	5067	2647	3843	2862	Elovl1	4	118428093	118432953	+	2726	protein_coding	elongation of very long chain fatty acids (FEN1/Elo2, SUR4/Elo3, yeast)-like 1 [Source:MGI Symbol;Acc:MGI:1858959]	-
ENSMUSG00000049001	8985	5297	6332	1530	1621	1442	Ndnf	6	65671590	65712326	+	10114	protein_coding	neuron-derived neurotrophic factor [Source:MGI Symbol;Acc:MGI:1915419]	-
ENSMUSG00000030084	6045	4890	5036	2772	2934	2654	Plxna1	6	89316314	89362620	-	9054	protein_coding	plexin A1 [Source:MGI Symbol;Acc:MGI:107685]	-
ENSMUSG00000025647	4811	5300	4929	3730	4090	2683	Shisa5	9	109038565	109057777	+	3297	protein_coding	shisa family member 5 [Source:MGI Symbol;Acc:MGI:1915044]	-
ENSMUSG00000028161	4920	5313	4746	3128	4019	5018	Ppp3ca	3	136670124	136937727	+	9981	protein_coding	protein phosphatase 3, catalytic subunit, alpha isoform [Source:MGI Symbol;Acc:MGI:107164]	-
ENSMUSG00000037820	5837	5521	4799	2737	3259	1810	Tgm2	2	158116402	158146436	-	4608	protein_coding	transglutaminase 2, C polypeptide [Source:MGI Symbol;Acc:MGI:98731]	-
ENSMUSG00000062901	4388	4556	4823	3674	3953	3753	Klhl24	16	20097542	20129221	+	10183	protein_coding	kelch-like 24 [Source:MGI Symbol;Acc:MGI:1923035]	-
ENSMUSG00000005198	4733	5128	4973	3569	3737	2438	Polr2a	11	69733997	69758637	-	7067	protein_coding	polymerase (RNA) II (DNA directed) polypeptide A [Source:MGI Symbol;Acc:MGI:98086]	-
ENSMUSG00000024759	5364	5345	5048	2767	3217	3240	Atl3	19	7494040	7538608	+	6698	protein_coding	atlastin GTPase 3 [Source:MGI Symbol;Acc:MGI:1924270]	-
ENSMUSG00000018379	4659	3617	3200	4405	5199	7426	Srsf1	11	88047373	88053755	+	5710	protein_coding	serine/arginine-rich splicing factor 1 [Source:MGI Symbol;Acc:MGI:98283]	-
ENSMUSG00000024299	4194	2722	3054	5629	5413	7445	Adamts10	17	33524204	33553782	+	5453	protein_coding	a disintegrin-like and metallopeptidase (reprolysin type) with thrombospondin type 1 motif, 10 [Source:MGI Symbol;Acc:MGI:2449112]	-
ENSMUSG00000027706	4841	5194	4902	2868	4328	4205	Sec62	3	30792875	30821263	+	4343	protein_coding	SEC62 homolog (S. cerevisiae) [Source:MGI Symbol;Acc:MGI:1916526]	-
ENSMUSG00000006304	5499	5774	5473	2932	3455	2080	Arpc2	1	74236084	74268209	+	2033	protein_coding	actin related protein 2/3 complex, subunit 2 [Source:MGI Symbol;Acc:MGI:1923959]	-
ENSMUSG00000030695	5151	5013	3907	3637	5077	3886	Aldoa	7	126795234	126800751	-	2911	protein_coding	aldolase A, fructose-bisphosphate [Source:MGI Symbol;Acc:MGI:87994]	-
ENSMUSG00000022816	5555	5353	5282	2718	3116	2233	Fstl1	16	37776873	37836514	+	4914	protein_coding	follistatin-like 1 [Source:MGI Symbol;Acc:MGI:102793]	-
ENSMUSG00000041870	4596	5167	5124	3263	4124	3302	Ankrd13a	5	114774677	114806200	+	5983	protein_coding	ankyrin repeat domain 13a [Source:MGI Symbol;Acc:MGI:1915670]	-
ENSMUSG00000018501	5387	5039	5168	3020	2649	2925	Ncor1	11	62316426	62458541	-	12811	protein_coding	nuclear receptor co-repressor 1 [Source:MGI Symbol;Acc:MGI:1349717]	MYB
ENSMUSG00000026031	4983	5286	5185	2566	3280	2926	Cflar	1	58711508	58758884	+	12669	protein_coding	CASP8 and FADD-like apoptosis regulator [Source:MGI Symbol;Acc:MGI:1336166]	-
ENSMUSG00000037706	4937	4853	4774	3484	4260	2819	Cd81	7	143052739	143067934	+	2879	protein_coding	CD81 antigen [Source:MGI Symbol;Acc:MGI:1096398]	-
ENSMUSG00000038587	5324	5527	5324	2433	2675	2225	Akap12	10	4266380	4359470	+	6461	protein_coding	A kinase (PRKA) anchor protein (gravin) 12 [Source:MGI Symbol;Acc:MGI:1932576]	-
ENSMUSG00000027800	4673	6112	5480	3064	3307	2270	Tm4sf1	3	57285611	57301988	-	4163	protein_coding	transmembrane 4 superfamily member 1 [Source:MGI Symbol;Acc:MGI:104678]	-
ENSMUSG00000028248	3755	2577	2730	5595	5087	8687	Pnisr	4	21847583	21876475	+	10187	protein_coding	PNN interacting serine/arginine-rich [Source:MGI Symbol;Acc:MGI:1913875]	-
ENSMUSG00000029840	5437	5442	5236	2668	2987	2851	Mtpn	6	35508906	35539888	-	3960	protein_coding	myotrophin [Source:MGI Symbol;Acc:MGI:99445]	-
ENSMUSG00000030352	5061	5178	5291	3116	3432	1795	Tspan9	6	127961396	128143594	-	4975	protein_coding	tetraspanin 9 [Source:MGI Symbol;Acc:MGI:1924558]	-
ENSMUSG00000026626	4555	4653	4225	3593	4823	5164	Ppp2r5a	1	191351975	191403272	-	9607	protein_coding	protein phosphatase 2, regulatory subunit B', alpha [Source:MGI Symbol;Acc:MGI:2388479]	-
ENSMUSG00000026509	4817	5223	4750	3013	4288	3582	Capn2	1	182467260	182517608	-	6345	protein_coding	calpain 2 [Source:MGI Symbol;Acc:MGI:88264]	-
ENSMUSG00000021133	4496	5609	5450	2864	3959	2855	Susd6	12	80790510	80880835	+	7615	protein_coding	sushi domain containing 6 [Source:MGI Symbol;Acc:MGI:2444661]	-
ENSMUSG00000028382	5008	5261	5566	2749	3193	2883	Ptbp3	4	59471868	59549364	-	7480	protein_coding	polypyrimidine tract binding protein 3 [Source:MGI Symbol;Acc:MGI:1923334]	-
ENSMUSG00000059796	5191	4872	4176	3244	4488	4425	Eif4a1	11	69666936	69672423	-	4334	protein_coding	eukaryotic translation initiation factor 4A1 [Source:MGI Symbol;Acc:MGI:95303]	-
ENSMUSG00000037503	5160	5070	4857	2728	3922	2632	Fam168b	1	34813219	34843065	-	5219	protein_coding	family with sequence similarity 168, member B [Source:MGI Symbol;Acc:MGI:2448487]	-
ENSMUSG00000020917	6241	5596	4746	2287	2849	1759	Acly	11	100476353	100528000	-	5279	protein_coding	ATP citrate lyase [Source:MGI Symbol;Acc:MGI:103251]	-
ENSMUSG00000016921	4247	3470	3296	4309	5125	7640	Srsf6	2	162931528	162937121	+	4810	protein_coding	serine/arginine-rich splicing factor 6 [Source:MGI Symbol;Acc:MGI:1915246]	-
ENSMUSG00000036606	5552	5042	4471	3135	3567	2841	Plxnb2	15	89155549	89180788	-	7720	protein_coding	plexin B2 [Source:MGI Symbol;Acc:MGI:2154239]	-
ENSMUSG00000022462	4394	5161	3701	3241	3991	4361	Slc38a2	15	96687392	96699730	-	8838	protein_coding	solute carrier family 38, member 2 [Source:MGI Symbol;Acc:MGI:1915010]	-
ENSMUSG00000025544	4840	5026	4587	3261	4087	3565	Tm9sf2	14	122107038	122159604	+	3107	protein_coding	transmembrane 9 superfamily member 2 [Source:MGI Symbol;Acc:MGI:1915309]	-
ENSMUSG00000024758	4657	4582	4479	3692	4328	4207	Rtn3	19	7425901	7483289	-	5030	protein_coding	reticulon 3 [Source:MGI Symbol;Acc:MGI:1339970]	-
ENSMUSG00000007892	4962	5011	3834	2963	5461	4279	Rplp1	9	61913284	61914542	-	499	protein_coding	ribosomal protein, large, P1 [Source:MGI Symbol;Acc:MGI:1927099]	-
ENSMUSG00000027189	4571	6079	5041	2812	3135	2744	Trim44	2	102300119	102407828	-	5645	protein_coding	tripartite motif-containing 44 [Source:MGI Symbol;Acc:MGI:1931835]	-
ENSMUSG00000029178	5535	4295	4657	2908	3825	3637	Klf3	5	64803388	64832901	+	11243	protein_coding	Kruppel-like factor 3 (basic) [Source:MGI Symbol;Acc:MGI:1342773]	zf-C2H2
ENSMUSG00000015714	4724	5521	4654	2972	3952	3559	Cers2	3	95314791	95323599	+	3676	protein_coding	ceramide synthase 2 [Source:MGI Symbol;Acc:MGI:1924143]	Homeobox
ENSMUSG00000024811	5010	4768	4715	2890	3529	3769	Tnks2	19	36834232	36893477	+	10406	protein_coding	tankyrase, TRF1-interacting ankyrin-related ADP-ribose polymerase 2 [Source:MGI Symbol;Acc:MGI:1921743]	-
ENSMUSG00000025862	5096	5085	5338	3051	2844	2933	Stag2	X	42149317	42277185	+	8273	protein_coding	stromal antigen 2 [Source:MGI Symbol;Acc:MGI:1098583]	-
ENSMUSG00000002020	4806	3908	5176	3960	3875	2693	Ltbp2	12	84783212	84876532	-	8184	protein_coding	latent transforming growth factor beta binding protein 2 [Source:MGI Symbol;Acc:MGI:99502]	-
ENSMUSG00000024769	4205	6483	4958	2756	3188	2841	Cdc42bpg	19	6306456	6325652	+	6099	protein_coding	CDC42 binding protein kinase gamma (DMPK-like) [Source:MGI Symbol;Acc:MGI:2652845]	-
ENSMUSG00000020570	4722	5686	5714	2927	2968	2291	Sypl	12	32953891	32979860	+	8345	protein_coding	synaptophysin-like protein [Source:MGI Symbol;Acc:MGI:108081]	-
ENSMUSG00000052911	5004	4654	4293	2873	3933	2703	Lamb2	9	108479736	108490530	+	6082	protein_coding	laminin, beta 2 [Source:MGI Symbol;Acc:MGI:99916]	-
ENSMUSG00000018849	5289	5737	4230	2823	3426	2877	Wwc1	11	35838400	35980527	-	4960	protein_coding	WW, C2 and coiled-coil domain containing 1 [Source:MGI Symbol;Acc:MGI:2388637]	-
ENSMUSG00000106106	2782	6805	4320	2920	4288	3337	CT010467.1	17	39846353	39848827	-	2466	rRNA	18s RNA, related sequence 5	-
ENSMUSG00000009079	3949	3491	3747	5208	5072	6718	Ewsr1	11	5069689	5099266	-	5907	protein_coding	Ewing sarcoma breakpoint region 1 [Source:MGI Symbol;Acc:MGI:99960]	-
ENSMUSG00000003226	5389	4763	4822	2400	3068	3726	Ranbp2	10	58446920	58494356	+	11728	protein_coding	RAN binding protein 2 [Source:MGI Symbol;Acc:MGI:894323]	-
ENSMUSG00000028691	5284	5276	4347	2979	4328	3984	Prdx1	4	116685544	116700822	+	3043	protein_coding	peroxiredoxin 1 [Source:MGI Symbol;Acc:MGI:99523]	-
ENSMUSG00000022136	5139	5249	4855	2694	3298	2547	Dnajc3	14	118937976	118981697	+	5141	protein_coding	DnaJ heat shock protein family (Hsp40) member C3 [Source:MGI Symbol;Acc:MGI:107373]	-
ENSMUSG00000049313	5136	5081	4416	2918	3767	3085	Sorl1	9	41964720	42124297	-	11321	protein_coding	sortilin-related receptor, LDLR class A repeats-containing [Source:MGI Symbol;Acc:MGI:1202296]	-
ENSMUSG00000048154	4534	3017	2975	4403	4741	6410	Kmt2d	15	98831669	98871204	-	19931	protein_coding	lysine (K)-specific methyltransferase 2D [Source:MGI Symbol;Acc:MGI:2682319]	-
ENSMUSG00000028059	4920	4855	4315	3078	3723	4028	Arhgef2	3	88605966	88648052	+	9844	protein_coding	rho/rac guanine nucleotide exchange factor (GEF) 2 [Source:MGI Symbol;Acc:MGI:103264]	-
ENSMUSG00000020458	4924	4992	4902	2561	3381	2420	Rtn4	11	29692947	29744331	+	6991	protein_coding	reticulon 4 [Source:MGI Symbol;Acc:MGI:1915835]	-
ENSMUSG00000027184	5362	4774	4425	2733	3142	3116	Caprin1	2	103762941	103797649	-	10219	protein_coding	cell cycle associated protein 1 [Source:MGI Symbol;Acc:MGI:1858234]	-
ENSMUSG00000022661	3671	5368	4615	2960	4620	4392	Cd200	16	45382135	45409053	-	3321	protein_coding	CD200 antigen [Source:MGI Symbol;Acc:MGI:1196990]	-
ENSMUSG00000032249	4137	4925	4709	3608	4049	3984	Anp32a	9	62341293	62378812	+	3166	protein_coding	acidic (leucine-rich) nuclear phosphoprotein 32 family, member A [Source:MGI Symbol;Acc:MGI:108447]	-
ENSMUSG00000030934	4875	4838	3578	2844	4289	3990	Oat	7	132557478	132576398	-	2360	protein_coding	ornithine aminotransferase [Source:MGI Symbol;Acc:MGI:97394]	-
ENSMUSG00000055296	4686	4549	4817	3496	3193	3879	Tmem245	4	56866923	56947437	-	17090	protein_coding	transmembrane protein 245 [Source:MGI Symbol;Acc:MGI:2445107]	-
ENSMUSG00000030849	4710	5491	4453	3399	3824	3179	Fgfr2	7	130162451	133123350	-	10328	protein_coding	fibroblast growth factor receptor 2 [Source:MGI Symbol;Acc:MGI:95523]	-
ENSMUSG00000037846	5024	4222	4052	2971	3709	4129	Rtkn2	10	67979570	68059740	+	5547	protein_coding	rhotekin 2 [Source:MGI Symbol;Acc:MGI:2158417]	-
ENSMUSG00000064337	3611	4446	3267	2873	5149	7876	mt-Rnr1	MT	70	1024	+	955	Mt_rRNA	mitochondrially encoded 12S rRNA [Source:MGI Symbol;Acc:MGI:102493]	-
ENSMUSG00000050912	5167	5061	4672	2897	3215	2547	Tmem123	9	7764041	7794333	+	3109	protein_coding	transmembrane protein 123 [Source:MGI Symbol;Acc:MGI:1919179]	-
ENSMUSG00000052040	5779	4736	4786	3863	3248	1728	Klf13	7	63886351	63938915	-	7531	protein_coding	Kruppel-like factor 13 [Source:MGI Symbol;Acc:MGI:1354948]	zf-C2H2
ENSMUSG00000005871	5088	5167	4993	2497	2663	3313	Apc	18	34220924	34322189	+	15753	protein_coding	adenomatosis polyposis coli [Source:MGI Symbol;Acc:MGI:88039]	-
ENSMUSG00000031812	4049	4949	4452	3198	4225	3200	Map1lc3b	8	121590361	121598760	+	7517	protein_coding	microtubule-associated protein 1 light chain 3 beta [Source:MGI Symbol;Acc:MGI:1914693]	-
ENSMUSG00000038014	4726	4336	4233	3938	3353	4089	Fam120a	13	48879219	48968017	-	5105	protein_coding	family with sequence similarity 120, member A [Source:MGI Symbol;Acc:MGI:2446163]	-
ENSMUSG00000020009	3954	4722	4716	3228	4208	3223	Ifngr1	10	19591949	19610229	+	2847	protein_coding	interferon gamma receptor 1 [Source:MGI Symbol;Acc:MGI:107655]	-
ENSMUSG00000054404	4527	4271	5074	3197	3590	3663	Slfn5	11	82951349	82964840	+	6326	protein_coding	schlafen 5 [Source:MGI Symbol;Acc:MGI:1329004]	-
ENSMUSG00000017485	4666	4841	4982	2534	3070	2953	Top2b	14	16365179	16435462	+	14613	protein_coding	topoisomerase (DNA) II beta [Source:MGI Symbol;Acc:MGI:98791]	-
ENSMUSG00000006373	4361	5073	4235	2785	4260	4006	Pgrmc1	X	36598206	36606079	+	1857	protein_coding	progesterone receptor membrane component 1 [Source:MGI Symbol;Acc:MGI:1858305]	-
ENSMUSG00000061477	4336	5109	4399	2981	4547	4056	Rps7	12	28630854	28635953	-	2015	protein_coding	ribosomal protein S7 [Source:MGI Symbol;Acc:MGI:1333818]	-
ENSMUSG00000027111	5320	5107	4881	2300	2482	2503	Itga6	2	71745616	71858416	+	9025	protein_coding	integrin alpha 6 [Source:MGI Symbol;Acc:MGI:96605]	-
ENSMUSG00000021140	4458	5022	4955	2867	3196	2838	Pcnx	12	81860023	82000924	+	15613	protein_coding	pecanex homolog [Source:MGI Symbol;Acc:MGI:1891924]	-
ENSMUSG00000029068	3286	2475	2213	5584	5709	8959	Ccnl2	4	155812489	155824543	+	5278	protein_coding	cyclin L2 [Source:MGI Symbol;Acc:MGI:1927119]	-
ENSMUSG00000021248	4509	5349	5066	2859	3544	2696	Tmed10	12	85340614	85374847	-	5811	protein_coding	transmembrane p24 trafficking protein 10 [Source:MGI Symbol;Acc:MGI:1915831]	-
ENSMUSG00000022893	4950	4644	3958	2378	2622	2124	Adamts1	16	85793827	85803113	-	5302	protein_coding	a disintegrin-like and metallopeptidase (reprolysin type) with thrombospondin type 1 motif, 1 [Source:MGI Symbol;Acc:MGI:109249]	-
ENSMUSG00000033863	5265	4794	4419	3953	2955	1976	Klf9	19	23141226	23166911	+	3263	protein_coding	Kruppel-like factor 9 [Source:MGI Symbol;Acc:MGI:1333856]	zf-C2H2
ENSMUSG00000059291	3959	5131	4237	3662	4586	3900	Rpl11	4	136028265	136053428	-	2697	protein_coding	ribosomal protein L11 [Source:MGI Symbol;Acc:MGI:1914275]	-
ENSMUSG00000068267	4741	5861	5057	2975	3386	2066	Cenpb	2	131175182	131180067	-	4886	protein_coding	centromere protein B [Source:MGI Symbol;Acc:MGI:88376]	-
ENSMUSG00000033420	5247	4756	5230	2669	2095	1427	Antxr1	6	87133853	87335821	-	9537	protein_coding	anthrax toxin receptor 1 [Source:MGI Symbol;Acc:MGI:1916788]	-
ENSMUSG00000036707	4876	4909	4765	2810	3383	3154	Cab39	1	85793441	85851576	+	7077	protein_coding	calcium binding protein 39 [Source:MGI Symbol;Acc:MGI:107438]	-
ENSMUSG00000046805	4855	7131	6315	2081	2182	1985	Mpeg1	19	12460779	12465284	+	4335	protein_coding	macrophage expressed gene 1 [Source:MGI Symbol;Acc:MGI:1333743]	-
ENSMUSG00000022051	4218	4977	5050	2936	3692	3276	Bnip3l	14	66985239	67008877	-	3859	protein_coding	BCL2/adenovirus E1B interacting protein 3-like [Source:MGI Symbol;Acc:MGI:1332659]	-
ENSMUSG00000023039	4774	4792	4146	2696	4653	3553	Krt7	15	101411043	101430313	+	7049	protein_coding	keratin 7 [Source:MGI Symbol;Acc:MGI:96704]	-
ENSMUSG00000003316	5309	5073	4845	2497	2282	1291	Glg1	8	111154421	111259216	-	7090	protein_coding	golgi apparatus protein 1 [Source:MGI Symbol;Acc:MGI:104967]	-
ENSMUSG00000022314	4440	4887	4989	2776	3351	3269	Rad21	15	51962240	51991747	-	4232	protein_coding	RAD21 cohesin complex component [Source:MGI Symbol;Acc:MGI:108016]	-
ENSMUSG00000071415	4184	4715	4204	3726	5025	5223	Rpl23	11	97777527	97782437	-	1770	protein_coding	ribosomal protein L23 [Source:MGI Symbol;Acc:MGI:1929455]	-
ENSMUSG00000025795	4576	5710	4789	2152	2864	2733	Rassf3	10	121410350	121476347	-	3826	protein_coding	Ras association (RalGDS/AF-6) domain family member 3 [Source:MGI Symbol;Acc:MGI:2179722]	-
ENSMUSG00000024659	4317	5082	4813	2715	3846	3845	Anxa1	19	20373428	20390944	-	2608	protein_coding	annexin A1 [Source:MGI Symbol;Acc:MGI:96819]	-
ENSMUSG00000020823	4552	4600	3862	2878	4341	3194	Sec14l1	11	117115168	117159268	+	7176	protein_coding	SEC14-like lipid binding 1 [Source:MGI Symbol;Acc:MGI:1921386]	-
ENSMUSG00000035247	4688	5060	4744	2355	2973	2467	Hectd1	12	51743722	51829536	-	14950	protein_coding	HECT domain E3 ubiquitin protein ligase 1 [Source:MGI Symbol;Acc:MGI:2384768]	-
ENSMUSG00000027808	4512	4988	4283	2838	4049	4164	Serp1	3	58519817	58525892	-	4611	protein_coding	stress-associated endoplasmic reticulum protein 1 [Source:MGI Symbol;Acc:MGI:92638]	-
ENSMUSG00000029472	4166	3910	3394	3838	4325	5323	Anapc5	5	122787459	122821339	-	6111	protein_coding	anaphase-promoting complex subunit 5 [Source:MGI Symbol;Acc:MGI:1929722]	-
ENSMUSG00000042784	5060	4952	3745	3362	4100	2815	Muc1	3	89229057	89233381	+	2346	protein_coding	mucin 1, transmembrane [Source:MGI Symbol;Acc:MGI:97231]	-
ENSMUSG00000032437	4440	5279	4593	3385	4006	2523	Stt3b	9	115242581	115310421	-	4221	protein_coding	STT3, subunit of the oligosaccharyltransferase complex, homolog B (S. cerevisiae) [Source:MGI Symbol;Acc:MGI:1915542]	-
ENSMUSG00000028195	2019	5136	4857	3568	2969	2207	Cyr61	3	145646976	145649981	-	2019	protein_coding	cysteine rich protein 61 [Source:MGI Symbol;Acc:MGI:88613]	-
ENSMUSG00000045414	4992	4114	4645	3096	2847	2908	1190002N15Rik	9	94517864	94538081	-	3950	protein_coding	RIKEN cDNA 1190002N15 gene [Source:MGI Symbol;Acc:MGI:1916111]	-
ENSMUSG00000003032	3757	5047	2993	2164	3591	4514	Klf4	4	55527143	55532466	-	3049	protein_coding	Kruppel-like factor 4 (gut) [Source:MGI Symbol;Acc:MGI:1342287]	zf-C2H2
ENSMUSG00000106957	3577	6645	5448	2083	3340	2499	Gm43085	5	90803261	90806392	+	3132	TEC	predicted gene 43085 [Source:MGI Symbol;Acc:MGI:5663222]	-
ENSMUSG00000044786	2173	4066	4972	3432	3110	2970	Zfp36	7	28376784	28380253	-	3470	protein_coding	zinc finger protein 36 [Source:MGI Symbol;Acc:MGI:99180]	-
ENSMUSG00000015305	4045	4474	4797	3083	3241	3160	Sash1	10	8722219	8886070	-	8568	protein_coding	SAM and SH3 domain containing 1 [Source:MGI Symbol;Acc:MGI:1917347]	-
ENSMUSG00000055436	3669	2841	3216	4398	4499	7316	Srsf11	3	158010473	158036639	-	8446	protein_coding	serine/arginine-rich splicing factor 11 [Source:MGI Symbol;Acc:MGI:1916457]	-
ENSMUSG00000014846	4937	4204	3552	3012	4602	4377	Tppp3	8	105467493	105471526	-	1848	protein_coding	tubulin polymerization-promoting protein family member 3 [Source:MGI Symbol;Acc:MGI:1915221]	-
ENSMUSG00000013663	4554	4373	4421	3830	3432	3160	Pten	19	32757497	32826160	+	11507	protein_coding	phosphatase and tensin homolog [Source:MGI Symbol;Acc:MGI:109583]	-
ENSMUSG00000017776	4510	4396	4285	2584	3621	3716	Crk	11	75679259	75706908	+	4730	protein_coding	v-crk avian sarcoma virus CT10 oncogene homolog [Source:MGI Symbol;Acc:MGI:88508]	-
ENSMUSG00000007817	4870	4359	4213	2932	3599	3223	Zmiz1	14	25459185	25666743	+	12523	protein_coding	zinc finger, MIZ-type containing 1 [Source:MGI Symbol;Acc:MGI:3040693]	zf-MIZ
ENSMUSG00000001496	3879	3964	3077	3823	5043	6763	Nkx2-1	12	56531958	56536908	-	2842	protein_coding	NK2 homeobox 1 [Source:MGI Symbol;Acc:MGI:108067]	Homeobox
ENSMUSG00000041361	3190	4554	5425	3382	3786	3012	Myzap	9	71504347	71592360	-	5635	protein_coding	myocardial zonula adherens protein [Source:MGI Symbol;Acc:MGI:2142908]	-
ENSMUSG00000023367	5010	4680	4241	3060	3827	2717	Tmem176a	6	48840919	48847071	+	3810	protein_coding	transmembrane protein 176A [Source:MGI Symbol;Acc:MGI:1913308]	-
ENSMUSG00000018750	4545	4929	4325	2626	2916	2881	Zbtb4	11	69765912	69784023	+	8117	protein_coding	zinc finger and BTB domain containing 4 [Source:MGI Symbol;Acc:MGI:1922830]	ZBTB
ENSMUSG00000035569	4814	4598	4517	3181	2787	2935	Ankrd11	8	122883822	123042277	-	16580	protein_coding	ankyrin repeat domain 11 [Source:MGI Symbol;Acc:MGI:1924337]	-
ENSMUSG00000034707	4715	5001	4220	2668	3709	2790	Gns	10	121365090	121397249	+	9442	protein_coding	glucosamine (N-acetyl)-6-sulfatase [Source:MGI Symbol;Acc:MGI:1922862]	-
ENSMUSG00000059981	4627	3824	3609	3956	4129	4100	Taok2	7	126865678	126884703	-	9316	protein_coding	TAO kinase 2 [Source:MGI Symbol;Acc:MGI:1915919]	-
ENSMUSG00000024236	4620	4695	4145	3065	3304	3077	Svil	18	4920540	5119299	+	10701	protein_coding	supervillin [Source:MGI Symbol;Acc:MGI:2147319]	-
ENSMUSG00000046364	4292	4763	3940	2963	4698	4380	Rpl27a	7	109519147	109522367	+	2774	protein_coding	ribosomal protein L27A [Source:MGI Symbol;Acc:MGI:1347076]	-
ENSMUSG00000041459	4297	2875	2656	4897	4605	5210	Tardbp	4	148612382	148627019	-	7796	protein_coding	TAR DNA binding protein [Source:MGI Symbol;Acc:MGI:2387629]	-
ENSMUSG00000024695	3911	5273	4808	2832	3134	3434	Zfp91	19	12763660	12796126	-	10046	protein_coding	zinc finger protein 91 [Source:MGI Symbol;Acc:MGI:104854]	zf-C2H2
ENSMUSG00000028745	4896	4745	4177	2809	3966	3021	Capzb	4	139192899	139291818	+	3299	protein_coding	capping protein (actin filament) muscle Z-line, beta [Source:MGI Symbol;Acc:MGI:104652]	-
ENSMUSG00000024456	4218	5516	4408	2650	3205	2758	Diaph1	18	37843601	37935476	-	6339	protein_coding	diaphanous related formin 1 [Source:MGI Symbol;Acc:MGI:1194490]	-
ENSMUSG00000051223	5021	4690	4490	2622	3390	3575	Bzw1	1	58392898	58407353	+	4033	protein_coding	basic leucine zipper and W2 domains 1 [Source:MGI Symbol;Acc:MGI:1914132]	-
ENSMUSG00000004040	4966	4945	4025	2390	3513	2942	Stat3	11	100885098	100939540	-	9527	protein_coding	signal transducer and activator of transcription 3 [Source:MGI Symbol;Acc:MGI:103038]	STAT
ENSMUSG00000075700	4684	4774	4723	2565	3125	3073	Selenot	3	58576636	58593133	+	3436	protein_coding	selenoprotein T [Source:MGI Symbol;Acc:MGI:1916477]	-
ENSMUSG00000030275	4578	4488	4176	2772	3074	3203	Etnk1	6	143167221	143232307	+	14151	protein_coding	ethanolamine kinase 1 [Source:MGI Symbol;Acc:MGI:1922570]	-
ENSMUSG00000043131	4877	4438	4455	2828	3063	2560	Mob1a	6	83326016	83343776	+	4794	protein_coding	MOB kinase activator 1A [Source:MGI Symbol;Acc:MGI:2442631]	-
ENSMUSG00000028211	3212	4448	3898	3640	4051	3544	Trp53inp1	4	11156431	11174379	+	6475	protein_coding	transformation related protein 53 inducible nuclear protein 1 [Source:MGI Symbol;Acc:MGI:1926609]	-
ENSMUSG00000021488	4536	4117	3846	3529	3538	4158	Nsd1	13	55209782	55318325	+	17483	protein_coding	nuclear receptor-binding SET-domain protein 1 [Source:MGI Symbol;Acc:MGI:1276545]	-
ENSMUSG00000010277	4639	4563	4248	3053	3187	2716	2610507B11Rik	11	78261752	78290623	+	8798	protein_coding	RIKEN cDNA 2610507B11 gene [Source:MGI Symbol;Acc:MGI:1919753]	-
ENSMUSG00000001946	4153	4355	4161	3040	4295	4383	Esam	9	37528078	37538319	+	2867	protein_coding	endothelial cell-specific adhesion molecule [Source:MGI Symbol;Acc:MGI:1916774]	-
ENSMUSG00000054263	3395	4074	4230	3920	4124	4200	Lifr	15	7090614	7197489	+	10776	protein_coding	leukemia inhibitory factor receptor [Source:MGI Symbol;Acc:MGI:96788]	-
ENSMUSG00000021427	4963	4349	4321	2644	3444	3397	Ssr1	13	37966605	37994217	-	10431	protein_coding	signal sequence receptor, alpha [Source:MGI Symbol;Acc:MGI:105082]	-
ENSMUSG00000063065	4779	4419	4226	3319	3490	3529	Mapk3	7	126759601	126765819	+	2257	protein_coding	mitogen-activated protein kinase 3 [Source:MGI Symbol;Acc:MGI:1346859]	-
ENSMUSG00000030201	5071	4572	4408	2763	2535	2406	Lrp6	6	134446476	134566965	-	13672	protein_coding	low density lipoprotein receptor-related protein 6 [Source:MGI Symbol;Acc:MGI:1298218]	-
ENSMUSG00000032412	4729	4512	4759	2554	3503	3433	Atp1b3	9	96332655	96364442	-	2389	protein_coding	ATPase, Na+/K+ transporting, beta 3 polypeptide [Source:MGI Symbol;Acc:MGI:107788]	-
ENSMUSG00000028760	4120	4038	4387	2843	3301	3423	Eif4g3	4	137993022	138208508	+	11063	protein_coding	eukaryotic translation initiation factor 4 gamma, 3 [Source:MGI Symbol;Acc:MGI:1923935]	-
ENSMUSG00000006301	3852	4106	3944	3950	4351	4114	Tmbim1	1	74288247	74305622	-	12659	protein_coding	transmembrane BAX inhibitor motif containing 1 [Source:MGI Symbol;Acc:MGI:1916910]	-
ENSMUSG00000097415	3645	2880	3222	4059	5817	7327	AU020206	7	75769038	75782099	-	3189	lincRNA	expressed sequence AU020206 [Source:MGI Symbol;Acc:MGI:2142134]	-
ENSMUSG00000017404	4117	5270	4153	2868	4189	3557	Rpl19	11	98026710	98030492	+	1022	protein_coding	ribosomal protein L19 [Source:MGI Symbol;Acc:MGI:98020]	-
ENSMUSG00000027002	4867	4792	4456	2318	2727	2405	Nckap1	2	80500512	80581380	-	4964	protein_coding	NCK-associated protein 1 [Source:MGI Symbol;Acc:MGI:1355333]	-
ENSMUSG00000001687	4083	4806	4490	3467	3489	3194	Ubl3	5	148504635	148552789	-	8098	protein_coding	ubiquitin-like 3 [Source:MGI Symbol;Acc:MGI:1344373]	-
ENSMUSG00000002204	4006	4745	3818	4036	5162	2968	Napsa	7	44572380	44586862	+	2660	protein_coding	napsin A aspartic peptidase [Source:MGI Symbol;Acc:MGI:109365]	-
ENSMUSG00000071644	4708	4715	3585	2561	4317	3182	Eef1g	19	8967041	8978479	+	2600	protein_coding	eukaryotic translation elongation factor 1 gamma [Source:MGI Symbol;Acc:MGI:1914410]	-
ENSMUSG00000041685	3648	3881	4120	3259	3369	5162	Fcho2	13	98723403	98815449	-	12499	protein_coding	FCH domain only 2 [Source:MGI Symbol;Acc:MGI:3505790]	-
ENSMUSG00000043962	3921	4378	4254	3266	3806	3401	Thrap3	4	126164082	126202760	-	9234	protein_coding	thyroid hormone receptor associated protein 3 [Source:MGI Symbol;Acc:MGI:2442637]	-
ENSMUSG00000022122	3275	4463	5052	3407	3792	3361	Ednrb	14	103814625	103844402	-	4266	protein_coding	endothelin receptor type B [Source:MGI Symbol;Acc:MGI:102720]	-
ENSMUSG00000032096	4833	4780	4391	2610	3033	2468	Arcn1	9	44741564	44767845	-	14915	protein_coding	archain 1 [Source:MGI Symbol;Acc:MGI:2387591]	-
ENSMUSG00000033278	5815	4875	5122	1593	1793	1221	Ptprm	17	66666947	67354457	-	8828	protein_coding	protein tyrosine phosphatase, receptor type, M [Source:MGI Symbol;Acc:MGI:102694]	-
ENSMUSG00000036752	4591	4551	3521	3077	4696	3786	Tubb4b	2	25222160	25224702	-	2088	protein_coding	tubulin, beta 4B class IVB [Source:MGI Symbol;Acc:MGI:1915472]	-
ENSMUSG00000060938	4157	4976	4069	2906	4412	4364	Rpl26	11	68901583	68906989	+	1444	protein_coding	ribosomal protein L26 [Source:MGI Symbol;Acc:MGI:106022]	-
ENSMUSG00000028820	5664	3328	3388	2765	2947	4283	Sfpq	4	127021324	127037013	+	4743	protein_coding	splicing factor proline/glutamine rich (polypyrimidine tract binding protein associated) [Source:MGI Symbol;Acc:MGI:1918764]	-
ENSMUSG00000031924	4834	4959	4010	2191	3351	2680	Cyb5b	8	107150640	107187471	+	4374	protein_coding	cytochrome b5 type B [Source:MGI Symbol;Acc:MGI:1913677]	-
ENSMUSG00000041058	4488	5458	4763	1993	2778	2923	Wwp1	4	19608303	19708993	-	6453	protein_coding	WW domain containing E3 ubiquitin protein ligase 1 [Source:MGI Symbol;Acc:MGI:1861728]	-
ENSMUSG00000047215	3206	4757	3553	3143	4327	4251	Rpl9	5	65388364	65391444	-	3081	protein_coding	ribosomal protein L9 [Source:MGI Symbol;Acc:MGI:1298373]	-
ENSMUSG00000024900	2898	5130	4761	2889	3331	2873	Cpt1a	19	3323301	3385732	+	4300	protein_coding	carnitine palmitoyltransferase 1a, liver [Source:MGI Symbol;Acc:MGI:1098296]	-
ENSMUSG00000031278	4597	5166	4284	2534	2767	2729	Acsl4	X	142317993	142390535	-	5405	protein_coding	acyl-CoA synthetase long-chain family member 4 [Source:MGI Symbol;Acc:MGI:1354713]	-
ENSMUSG00000022475	4090	3718	3431	3469	4466	4189	Hdac7	15	97792664	97844502	-	6755	protein_coding	histone deacetylase 7 [Source:MGI Symbol;Acc:MGI:1891835]	-
ENSMUSG00000032580	3685	2639	2591	4297	4520	6866	Rbm5	9	107740371	107770996	-	15434	protein_coding	RNA binding motif protein 5 [Source:MGI Symbol;Acc:MGI:1933204]	-
ENSMUSG00000022982	3543	4390	3406	3539	5186	3648	Sod1	16	90220754	90226329	+	3970	protein_coding	superoxide dismutase 1, soluble [Source:MGI Symbol;Acc:MGI:98351]	-
ENSMUSG00000024949	4251	3358	3399	4052	4253	4758	Sf1	19	6363690	6378030	+	6211	protein_coding	splicing factor 1 [Source:MGI Symbol;Acc:MGI:1095403]	-
ENSMUSG00000029713	4179	4190	3674	3169	4382	3542	Gnb2	5	137528127	137533510	-	3402	protein_coding	guanine nucleotide binding protein (G protein), beta 2 [Source:MGI Symbol;Acc:MGI:95784]	-
ENSMUSG00000041417	4538	3708	4372	2868	3222	2652	Pik3r1	13	101680563	101768217	-	10079	protein_coding	phosphoinositide-3-kinase regulatory subunit 1 [Source:MGI Symbol;Acc:MGI:97583]	-
ENSMUSG00000054452	4772	4477	4087	2469	3792	2646	Aes	10	81559488	81566362	+	3334	protein_coding	amino-terminal enhancer of split [Source:MGI Symbol;Acc:MGI:95806]	-
ENSMUSG00000026479	4785	5435	4847	1865	2667	1768	Lamc2	1	153122756	153186447	-	8039	protein_coding	laminin, gamma 2 [Source:MGI Symbol;Acc:MGI:99913]	-
ENSMUSG00000033022	3558	3755	4106	3812	4206	4059	Cdo1	18	46713205	46728342	-	1530	protein_coding	cysteine dioxygenase 1, cytosolic [Source:MGI Symbol;Acc:MGI:105925]	-
ENSMUSG00000038366	4301	4006	3846	2891	3784	3566	Lasp1	11	97799000	97838764	+	6495	protein_coding	LIM and SH3 protein 1 [Source:MGI Symbol;Acc:MGI:109656]	-
ENSMUSG00000017009	4366	5025	4217	2521	3600	2623	Sdc4	2	164424247	164443887	-	2547	protein_coding	syndecan 4 [Source:MGI Symbol;Acc:MGI:1349164]	-
ENSMUSG00000059070	4142	4268	3401	3390	5049	3958	Rpl18	7	45715457	45720836	+	4043	protein_coding	ribosomal protein L18 [Source:MGI Symbol;Acc:MGI:98003]	-
ENSMUSG00000021577	4081	4411	3732	2677	4108	2791	Sdha	13	74322254	74350280	-	4126	protein_coding	succinate dehydrogenase complex, subunit A, flavoprotein (Fp) [Source:MGI Symbol;Acc:MGI:1914195]	-
ENSMUSG00000071172	4501	3464	2910	3389	4715	5315	Srsf3	17	29032628	29043373	+	7899	protein_coding	serine/arginine-rich splicing factor 3 [Source:MGI Symbol;Acc:MGI:98285]	-
ENSMUSG00000021036	5014	4747	4232	2267	3125	2370	Sptlc2	12	87305058	87388355	-	8115	protein_coding	serine palmitoyltransferase, long chain base subunit 2 [Source:MGI Symbol;Acc:MGI:108074]	-
ENSMUSG00000027253	3890	3913	4210	2991	3501	3559	Lrp4	2	91457511	91513779	+	10504	protein_coding	low density lipoprotein receptor-related protein 4 [Source:MGI Symbol;Acc:MGI:2442252]	-
ENSMUSG00000029076	4017	4948	4419	2821	3500	2274	Sdf4	4	155992872	156013610	+	6115	protein_coding	stromal cell derived factor 4 [Source:MGI Symbol;Acc:MGI:108079]	-
ENSMUSG00000018830	3634	3082	3163	3092	4487	2451	Myh11	16	14194535	14291372	-	7599	protein_coding	myosin, heavy polypeptide 11, smooth muscle [Source:MGI Symbol;Acc:MGI:102643]	-
ENSMUSG00000024853	4355	4237	3685	3412	3879	3155	Sf3b2	19	5273923	5295455	-	3231	protein_coding	splicing factor 3b, subunit 2 [Source:MGI Symbol;Acc:MGI:2441856]	-
ENSMUSG00000019802	4142	4591	4663	2645	3242	2782	Sec63	10	42761496	42832514	+	8787	protein_coding	SEC63-like (S. cerevisiae) [Source:MGI Symbol;Acc:MGI:2155302]	-
ENSMUSG00000020964	4579	4321	4165	2542	3132	3131	Sel1l	12	91806043	91849157	-	8555	protein_coding	sel-1 suppressor of lin-12-like (C. elegans) [Source:MGI Symbol;Acc:MGI:1329016]	-
ENSMUSG00000032504	4641	4012	3654	3333	3097	3375	Pdcd6ip	9	113651744	113708259	-	6903	protein_coding	programmed cell death 6 interacting protein [Source:MGI Symbol;Acc:MGI:1333753]	-
ENSMUSG00000028603	4063	4749	4092	2818	3968	3274	Scp2	4	108043839	108144998	-	3478	protein_coding	sterol carrier protein 2, liver [Source:MGI Symbol;Acc:MGI:98254]	-
ENSMUSG00000028410	4612	3696	3025	2271	3306	3154	Dnaja1	4	40722150	40737149	+	8629	protein_coding	DnaJ heat shock protein family (Hsp40) member A1 [Source:MGI Symbol;Acc:MGI:1270129]	-
ENSMUSG00000021823	5745	4858	4851	1531	1284	681	Vcl	14	20929398	21033676	+	8191	protein_coding	vinculin [Source:MGI Symbol;Acc:MGI:98927]	-
ENSMUSG00000020486	3901	3318	4229	3100	3874	3368	Sept4	11	87568903	87590539	+	3563	protein_coding	septin 4 [Source:MGI Symbol;Acc:MGI:1270156]	-
ENSMUSG00000036275	4385	4559	4405	2733	3488	2626	9530068E07Rik	11	52396428	52408728	+	3296	protein_coding	RIKEN cDNA 9530068E07 gene [Source:MGI Symbol;Acc:MGI:2654705]	-
ENSMUSG00000073421	4231	4747	4404	3280	4002	3305	H2-Ab1	17	34263209	34269418	+	1637	protein_coding	histocompatibility 2, class II antigen A, beta 1 [Source:MGI Symbol;Acc:MGI:103070]	-
ENSMUSG00000040752	2503	29	1275	3096	1682	20	Myh6	14	54941921	54966927	-	6726	protein_coding	myosin, heavy polypeptide 6, cardiac muscle, alpha [Source:MGI Symbol;Acc:MGI:97255]	-
ENSMUSG00000026490	4186	5079	4387	2619	3007	2609	Cdc42bpa	1	179960472	180165603	+	21522	protein_coding	CDC42 binding protein kinase alpha [Source:MGI Symbol;Acc:MGI:2441841]	-
ENSMUSG00000029287	3217	4237	4042	3440	4201	3592	Tgfbr3	5	107106570	107289629	-	6545	protein_coding	transforming growth factor, beta receptor III [Source:MGI Symbol;Acc:MGI:104637]	-
ENSMUSG00000024168	4266	4579	4865	2991	3301	1921	Tmem204	17	25057702	25083591	-	2378	protein_coding	transmembrane protein 204 [Source:MGI Symbol;Acc:MGI:3039635]	-
ENSMUSG00000038145	4579	4862	4493	2631	2896	2229	Snrk	9	122117266	122169702	+	5780	protein_coding	SNF related kinase [Source:MGI Symbol;Acc:MGI:108104]	-
ENSMUSG00000007880	4592	3597	3591	3043	3031	3767	Arid1a	4	133679008	133756769	-	11476	protein_coding	AT rich interactive domain 1A (SWI-like) [Source:MGI Symbol;Acc:MGI:1935147]	ARID
ENSMUSG00000021156	3898	3853	3958	3241	3344	4211	Zmynd11	13	9684833	9765330	-	10955	protein_coding	zinc finger, MYND domain containing 11 [Source:MGI Symbol;Acc:MGI:1913755]	-
ENSMUSG00000029328	3378	3509	3009	4058	4577	6211	Hnrnpdl	5	100033577	100039664	-	4818	protein_coding	heterogeneous nuclear ribonucleoprotein D-like [Source:MGI Symbol;Acc:MGI:1355299]	-
ENSMUSG00000028452	4451	4419	3854	2870	3394	2295	Vcp	4	42979963	43000507	-	4851	protein_coding	valosin containing protein [Source:MGI Symbol;Acc:MGI:99919]	-
ENSMUSG00000022185	3876	3236	2946	4242	4369	4983	Acin1	14	54642161	54686931	-	10527	protein_coding	apoptotic chromatin condensation inducer 1 [Source:MGI Symbol;Acc:MGI:1891824]	-
ENSMUSG00000020864	3965	5055	4437	2180	2753	2308	Ankrd40	11	94328001	94341841	+	4255	protein_coding	ankyrin repeat domain 40 [Source:MGI Symbol;Acc:MGI:1918702]	-
ENSMUSG00000061315	3573	4466	3951	2948	4115	4623	Naca	10	128035575	128048637	+	6805	protein_coding	nascent polypeptide-associated complex alpha polypeptide [Source:MGI Symbol;Acc:MGI:106095]	-
ENSMUSG00000008540	3905	4316	3114	3481	4746	4948	Mgst1	6	138140316	138156755	+	2013	protein_coding	microsomal glutathione S-transferase 1 [Source:MGI Symbol;Acc:MGI:1913850]	-
ENSMUSG00000049076	4428	3993	4525	2685	2989	2756	Acap2	16	31092412	31201245	-	6732	protein_coding	ArfGAP with coiled-coil, ankyrin repeat and PH domains 2 [Source:MGI Symbol;Acc:MGI:1925868]	-
ENSMUSG00000060261	4669	4492	3968	2556	2810	2023	Gtf2i	5	134237834	134314760	-	10199	protein_coding	general transcription factor II I [Source:MGI Symbol;Acc:MGI:1202722]	GTF2I
ENSMUSG00000028173	4753	4649	4578	2580	2713	2083	Wls	3	159839672	159938664	+	8792	protein_coding	wntless WNT ligand secretion mediator [Source:MGI Symbol;Acc:MGI:1915401]	-
ENSMUSG00000013089	4145	5241	4186	2975	3204	2411	Etv5	16	22381309	22439719	-	4103	protein_coding	ets variant 5 [Source:MGI Symbol;Acc:MGI:1096867]	ETS
ENSMUSG00000038244	4426	4776	3987	2680	3040	2582	Mical2	7	112225856	112413106	+	15218	protein_coding	microtubule associated monooxygenase, calponin and LIM domain containing 2 [Source:MGI Symbol;Acc:MGI:2444947]	-
ENSMUSG00000040151	5909	4992	4300	1657	2034	1606	Hs2st1	3	144429706	144570181	-	8209	protein_coding	heparan sulfate 2-O-sulfotransferase 1 [Source:MGI Symbol;Acc:MGI:1346049]	-
ENSMUSG00000010608	3366	3266	2905	4523	3958	6472	Rbm25	12	83631236	83683123	+	17376	protein_coding	RNA binding motif protein 25 [Source:MGI Symbol;Acc:MGI:1914289]	-
ENSMUSG00000035242	4007	4199	3411	3012	4515	3599	Oaz1	10	80826656	80829290	+	2558	protein_coding	ornithine decarboxylase antizyme 1 [Source:MGI Symbol;Acc:MGI:109433]	-
ENSMUSG00000020190	3781	4075	3371	3865	4398	3141	Mknk2	10	80665327	80678112	-	3892	protein_coding	MAP kinase-interacting serine/threonine kinase 2 [Source:MGI Symbol;Acc:MGI:894279]	-
ENSMUSG00000018474	4396	4438	4321	2360	2960	2324	Chd3	11	69343273	69369406	-	8443	protein_coding	chromodomain helicase DNA binding protein 3 [Source:MGI Symbol;Acc:MGI:1344395]	-
ENSMUSG00000033595	4388	4566	3760	3028	3778	2704	Lgi3	14	70530685	70538324	+	3899	protein_coding	leucine-rich repeat LGI family, member 3 [Source:MGI Symbol;Acc:MGI:2182619]	-
ENSMUSG00000040952	3544	4045	3246	3117	5258	4456	Rps19	7	24884371	24889806	+	4685	protein_coding	ribosomal protein S19 [Source:MGI Symbol;Acc:MGI:1333780]	-
ENSMUSG00000014077	3381	4900	4307	2627	3479	2461	Chp1	2	119547697	119587027	+	3499	protein_coding	calcineurin-like EF hand protein 1 [Source:MGI Symbol;Acc:MGI:1927185]	-
ENSMUSG00000032198	3614	2944	3117	3576	4323	5784	Dock6	9	21799860	21852635	-	8782	protein_coding	dedicator of cytokinesis 6 [Source:MGI Symbol;Acc:MGI:1914789]	-
ENSMUSG00000038375	4486	4459	4274	2480	2964	2390	Trp53inp2	2	155381059	155389850	+	5257	protein_coding	transformation related protein 53 inducible nuclear protein 2 [Source:MGI Symbol;Acc:MGI:1915978]	-
ENSMUSG00000027820	4303	4659	4323	2163	2486	2089	Mme	3	63241537	63386030	+	11542	protein_coding	membrane metallo endopeptidase [Source:MGI Symbol;Acc:MGI:97004]	-
ENSMUSG00000032194	4072	4154	3771	2923	3825	3303	Kank2	9	21766784	21798744	-	5235	protein_coding	KN motif and ankyrin repeat domains 2 [Source:MGI Symbol;Acc:MGI:2384568]	-
ENSMUSG00000001924	4839	4773	4081	2321	2556	1471	Uba1	X	20658326	20683179	+	4819	protein_coding	ubiquitin-like modifier activating enzyme 1 [Source:MGI Symbol;Acc:MGI:98890]	-
ENSMUSG00000031311	4037	4028	3862	2838	3583	3357	Nono	X	101429318	101448591	+	4375	protein_coding	non-POU-domain-containing, octamer binding protein [Source:MGI Symbol;Acc:MGI:1855692]	-
ENSMUSG00000020592	4526	4734	3640	2998	3782	2604	Sdc1	12	8771323	8793715	+	3809	protein_coding	syndecan 1 [Source:MGI Symbol;Acc:MGI:1349162]	-
ENSMUSG00000026667	4155	4492	4617	2229	2654	2239	Uhmk1	1	170193420	170215397	-	8101	protein_coding	U2AF homology motif (UHM) kinase 1 [Source:MGI Symbol;Acc:MGI:1341908]	-
ENSMUSG00000095041	3504	2298	1726	4207	5563	7055	AC149090.1	JH584304.1	52190	59690	-	4238	protein_coding	-	-
ENSMUSG00000029781	4506	4422	3913	2822	3014	1821	Fkbp9	6	56832059	56879358	+	3314	protein_coding	FK506 binding protein 9 [Source:MGI Symbol;Acc:MGI:1350921]	-
ENSMUSG00000057113	3682	4363	4028	2693	3723	3719	Npm1	11	33152287	33163206	-	2665	protein_coding	nucleophosmin 1 [Source:MGI Symbol;Acc:MGI:106184]	-
ENSMUSG00000025786	4099	5119	3922	2795	3164	2507	Zdhhc3	9	123066160	123113205	-	13682	protein_coding	zinc finger, DHHC domain containing 3 [Source:MGI Symbol;Acc:MGI:1926134]	-
ENSMUSG00000001911	4200	4091	3964	3125	3046	2740	Nfix	8	84699876	84800344	-	7351	protein_coding	nuclear factor I/X [Source:MGI Symbol;Acc:MGI:97311]	CTF/NFI
ENSMUSG00000022141	4289	4146	4335	2595	2435	2858	Nipbl	15	8290617	8444463	-	9423	protein_coding	NIPBL cohesin loading factor [Source:MGI Symbol;Acc:MGI:1913976]	-
ENSMUSG00000089715	3708	3970	3380	3277	4198	4141	Cbx6	15	79823896	79834688	-	10609	protein_coding	chromobox 6 [Source:MGI Symbol;Acc:MGI:3512628]	-
ENSMUSG00000020893	3795	3880	2369	3563	4633	4419	Per1	11	69095217	69109960	+	5631	protein_coding	period circadian clock 1 [Source:MGI Symbol;Acc:MGI:1098283]	-
ENSMUSG00000031591	4335	4859	4681	1953	3161	2423	Asah1	8	41340197	41374773	-	3390	protein_coding	N-acylsphingosine amidohydrolase 1 [Source:MGI Symbol;Acc:MGI:1277124]	-
ENSMUSG00000026395	4514	3492	4388	3069	3087	3374	Ptprc	1	138062861	138175708	-	18313	protein_coding	protein tyrosine phosphatase, receptor type, C [Source:MGI Symbol;Acc:MGI:97810]	-
ENSMUSG00000024948	2767	3039	2810	3913	5173	6830	Map4k2	19	6341135	6355615	+	6646	protein_coding	mitogen-activated protein kinase kinase kinase kinase 2 [Source:MGI Symbol;Acc:MGI:1346883]	-
ENSMUSG00000038437	3440	3723	3345	3515	4501	4493	Mllt6	11	97663414	97685463	+	7451	protein_coding	myeloid/lymphoid or mixed-lineage leukemia; translocated to, 6 [Source:MGI Symbol;Acc:MGI:1935145]	-
ENSMUSG00000026872	3593	4264	5021	2709	2437	2620	Zeb2	2	44983632	45117395	-	19942	protein_coding	zinc finger E-box binding homeobox 2 [Source:MGI Symbol;Acc:MGI:1344407]	zf-C2H2
ENSMUSG00000018363	4112	4531	4567	2609	2291	1894	Smurf2	11	106820066	106920715	-	6162	protein_coding	SMAD specific E3 ubiquitin protein ligase 2 [Source:MGI Symbol;Acc:MGI:1913563]	-
ENSMUSG00000004897	3784	3785	3276	3524	4742	5012	Hdgf	3	87906321	87916132	+	2873	protein_coding	hepatoma-derived growth factor [Source:MGI Symbol;Acc:MGI:1194494]	-
ENSMUSG00000017291	4506	3870	4131	2787	2774	3058	Taok1	11	77529162	77607815	-	12421	protein_coding	TAO kinase 1 [Source:MGI Symbol;Acc:MGI:1914490]	-
ENSMUSG00000035770	3828	4524	4012	2958	2928	2873	Dync1li2	8	104417680	104443047	-	6027	protein_coding	dynein, cytoplasmic 1 light intermediate chain 2 [Source:MGI Symbol;Acc:MGI:107738]	-
ENSMUSG00000016487	3862	4383	4384	2366	2804	3076	Ppfibp1	6	146888487	147032025	+	11135	protein_coding	PTPRF interacting protein, binding protein 1 (liprin beta 1) [Source:MGI Symbol;Acc:MGI:1914783]	-
ENSMUSG00000036478	3756	3822	3729	3190	3789	4135	Btg1	10	96617006	96622809	+	5276	protein_coding	B cell translocation gene 1, anti-proliferative [Source:MGI Symbol;Acc:MGI:88215]	-
ENSMUSG00000031790	3725	4341	3896	2514	3291	2519	Mmp15	8	95352268	95375080	+	5397	protein_coding	matrix metallopeptidase 15 [Source:MGI Symbol;Acc:MGI:109320]	-
ENSMUSG00000036550	4371	4344	4343	2260	2471	2051	Cnot1	8	95719451	95807464	-	17169	protein_coding	CCR4-NOT transcription complex, subunit 1 [Source:MGI Symbol;Acc:MGI:2442402]	-
ENSMUSG00000009470	4287	3830	4197	2495	2718	2741	Tnpo1	13	98839019	98926384	-	11212	protein_coding	transportin 1 [Source:MGI Symbol;Acc:MGI:2681523]	-
ENSMUSG00000033705	4187	2703	3386	3664	3021	5027	Stard9	2	120629121	120731895	+	22053	protein_coding	START domain containing 9 [Source:MGI Symbol;Acc:MGI:3045258]	-
ENSMUSG00000037926	3954	4050	4552	2959	2591	2350	Ssh2	11	77216287	77460220	+	18519	protein_coding	slingshot protein phosphatase 2 [Source:MGI Symbol;Acc:MGI:2679255]	-
ENSMUSG00000039100	3969	4334	4100	2541	2936	2797	2025-03-06	15	31455891	31531053	-	9174	protein_coding	membrane-associated ring finger (C3HC4) 6 [Source:MGI Symbol;Acc:MGI:2442773]	-
ENSMUSG00000041740	4262	4152	3655	3001	3238	2393	Rnf10	5	115241412	115272898	-	7556	protein_coding	ring finger protein 10 [Source:MGI Symbol;Acc:MGI:1859162]	-
ENSMUSG00000030824	4491	4557	4322	2542	3018	1864	Nucb1	7	45490458	45510406	-	8212	protein_coding	nucleobindin 1 [Source:MGI Symbol;Acc:MGI:97388]	-
ENSMUSG00000024421	6107	4722	4470	855	849	462	Lama3	18	12333819	12583013	+	10745	protein_coding	laminin, alpha 3 [Source:MGI Symbol;Acc:MGI:99909]	-
ENSMUSG00000062127	4966	4846	4131	2143	2208	1464	Cttnbp2nl	3	105001915	105053146	-	8138	protein_coding	CTTNBP2 N-terminal like [Source:MGI Symbol;Acc:MGI:1933137]	-
ENSMUSG00000031540	4736	3872	4070	2729	2433	2798	Kat6a	8	22859535	22943259	+	9180	protein_coding	K(lysine) acetyltransferase 6A [Source:MGI Symbol;Acc:MGI:2442415]	-
ENSMUSG00000021365	4011	4491	4417	2012	2671	2711	Nedd9	13	41309581	41487362	-	6376	protein_coding	neural precursor cell expressed, developmentally down-regulated gene 9 [Source:MGI Symbol;Acc:MGI:97302]	-
ENSMUSG00000040268	4033	3804	4039	2937	2848	3439	Plekha1	7	130865756	130913312	+	8527	protein_coding	pleckstrin homology domain containing, family A (phosphoinositide binding specific) member 1 [Source:MGI Symbol;Acc:MGI:2442213]	-
ENSMUSG00000035847	4029	4329	4421	2077	2601	2225	Ids	X	70343069	70365084	-	5101	protein_coding	iduronate 2-sulfatase [Source:MGI Symbol;Acc:MGI:96417]	-
ENSMUSG00000034708	4216	4346	3876	2728	3458	2759	Grn	11	102430315	102437048	+	3474	protein_coding	granulin [Source:MGI Symbol;Acc:MGI:95832]	-
ENSMUSG00000007836	3948	4150	3975	2969	3612	3505	Hnrnpa0	13	58125879	58128556	-	2678	protein_coding	heterogeneous nuclear ribonucleoprotein A0 [Source:MGI Symbol;Acc:MGI:1924384]	-
ENSMUSG00000039116	5201	3965	4516	2593	2172	2268	Adgrg6	10	14402583	14545659	-	12228	protein_coding	adhesion G protein-coupled receptor G6 [Source:MGI Symbol;Acc:MGI:1916151]	-
ENSMUSG00000038235	4104	4068	3583	2700	3275	3845	F11r	1	171437535	171464603	+	2663	protein_coding	F11 receptor [Source:MGI Symbol;Acc:MGI:1321398]	-
ENSMUSG00000028809	3646	3208	3336	3417	3828	4928	Srrm1	4	135320484	135353321	-	7299	protein_coding	serine/arginine repetitive matrix 1 [Source:MGI Symbol;Acc:MGI:1858303]	-
ENSMUSG00000016933	3504	3271	3483	3689	4037	4110	Plcg1	2	160731300	160775760	+	7857	protein_coding	phospholipase C, gamma 1 [Source:MGI Symbol;Acc:MGI:97615]	-
ENSMUSG00000025794	4097	4451	3709	2885	3747	2738	Rpl14	9	120571444	120574654	+	1651	protein_coding	ribosomal protein L14 [Source:MGI Symbol;Acc:MGI:1914365]	-
ENSMUSG00000029860	4929	3635	3489	2876	3642	2777	Zyx	6	42349630	42360213	+	5390	protein_coding	zyxin [Source:MGI Symbol;Acc:MGI:103072]	-
ENSMUSG00000066306	4166	3916	3681	2900	2995	2636	Numa1	7	101934111	102014964	+	7919	protein_coding	nuclear mitotic apparatus protein 1 [Source:MGI Symbol;Acc:MGI:2443665]	-
ENSMUSG00000040462	3685	4195	3781	3251	3687	2675	Os9	10	127095650	127121131	-	2629	protein_coding	amplified in osteosarcoma [Source:MGI Symbol;Acc:MGI:1924301]	-
ENSMUSG00000025283	3162	3986	3394	3241	4124	5488	Sat1	X	155213132	155216449	-	2774	protein_coding	spermidine/spermine N1-acetyl transferase 1 [Source:MGI Symbol;Acc:MGI:98233]	-
ENSMUSG00000064294	2781	4861	3406	3345	3388	3211	Aox3	1	58113130	58200698	+	7033	protein_coding	aldehyde oxidase 3 [Source:MGI Symbol;Acc:MGI:1918974]	-
ENSMUSG00000032232	4257	5107	4107	2114	2192	2111	Cgnl1	9	71626509	71771602	-	7844	protein_coding	cingulin-like 1 [Source:MGI Symbol;Acc:MGI:1915428]	-
ENSMUSG00000009927	3966	4696	3988	2883	3887	3046	Rps25	9	44407139	44410427	+	2691	protein_coding	ribosomal protein S25 [Source:MGI Symbol;Acc:MGI:1922867]	-
ENSMUSG00000078812	4130	3980	3302	2480	4143	3567	Eif5a	11	69916714	69921958	-	2377	protein_coding	eukaryotic translation initiation factor 5A [Source:MGI Symbol;Acc:MGI:106248]	-
ENSMUSG00000047187	4016	3903	3772	3004	3345	3085	Rab2a	4	8535644	8607778	+	2133	protein_coding	RAB2A, member RAS oncogene family [Source:MGI Symbol;Acc:MGI:1928750]	-
ENSMUSG00000021508	5021	3145	3574	3611	3476	2539	Cxcl14	13	56288643	56296551	-	1827	protein_coding	chemokine (C-X-C motif) ligand 14 [Source:MGI Symbol;Acc:MGI:1888514]	-
ENSMUSG00000026554	3294	3859	3384	3359	4034	3950	Dcaf8	1	172148084	172197005	+	12996	protein_coding	DDB1 and CUL4 associated factor 8 [Source:MGI Symbol;Acc:MGI:91860]	-
ENSMUSG00000039852	4399	3262	3308	3340	3595	3414	Rere	4	150281646	150621966	+	8528	protein_coding	arginine glutamic acid dipeptide (RE) repeats [Source:MGI Symbol;Acc:MGI:2683486]	zf-GATA
ENSMUSG00000029313	4367	4283	4345	2346	2563	1967	Aff1	5	103692374	103855322	+	9458	protein_coding	AF4/FMR2 family, member 1 [Source:MGI Symbol;Acc:MGI:1100819]	AF-4
ENSMUSG00000054387	3429	2060	2492	4149	4003	6935	Mdm4	1	132959484	133030561	-	14798	protein_coding	transformed mouse 3T3 cell double minute 4 [Source:MGI Symbol;Acc:MGI:107934]	-
ENSMUSG00000052534	3767	3969	4176	2753	2686	2677	Pbx1	1	168119364	168432270	-	13844	protein_coding	pre B cell leukemia homeobox 1 [Source:MGI Symbol;Acc:MGI:97495]	Homeobox
ENSMUSG00000027340	3656	3803	2844	3381	3566	3419	Slc23a2	2	132052496	132145108	-	7951	protein_coding	solute carrier family 23 (nucleobase transporters), member 2 [Source:MGI Symbol;Acc:MGI:1859682]	-
ENSMUSG00000029004	4354	3732	3737	2772	2383	2772	Kmt2e	5	23434441	23504235	+	10444	protein_coding	lysine (K)-specific methyltransferase 2E [Source:MGI Symbol;Acc:MGI:1924825]	-
ENSMUSG00000028552	3856	3999	3910	2691	3163	3136	Eps15	4	109280268	109387817	+	6931	protein_coding	epidermal growth factor receptor pathway substrate 15 [Source:MGI Symbol;Acc:MGI:104583]	-
ENSMUSG00000052921	4187	3298	3506	2545	3692	3696	Arhgef15	11	68943155	68957480	-	6483	protein_coding	Rho guanine nucleotide exchange factor (GEF) 15 [Source:MGI Symbol;Acc:MGI:3045246]	-
ENSMUSG00000031010	4655	4624	4486	1729	1552	1408	Usp9x	X	13071498	13173328	+	15051	protein_coding	ubiquitin specific peptidase 9, X chromosome [Source:MGI Symbol;Acc:MGI:894681]	-
ENSMUSG00000041741	4239	3589	4600	2187	2213	2340	Pde3a	6	141249269	141507448	+	12737	protein_coding	phosphodiesterase 3A, cGMP inhibited [Source:MGI Symbol;Acc:MGI:1860764]	-
ENSMUSG00000039004	3746	4113	4223	2730	2872	2167	Bmp6	13	38345107	38500302	+	3900	protein_coding	bone morphogenetic protein 6 [Source:MGI Symbol;Acc:MGI:88182]	-
ENSMUSG00000037236	3620	3776	3818	3164	3386	3937	Matr3	18	35562146	35593835	+	9869	protein_coding	matrin 3 [Source:MGI Symbol;Acc:MGI:1298379]	-
ENSMUSG00000034158	3701	3778	3768	2808	3557	3437	Lrrc58	16	37868389	37888858	+	8604	protein_coding	leucine rich repeat containing 58 [Source:MGI Symbol;Acc:MGI:2443542]	-
ENSMUSG00000024940	3925	3879	3750	2982	3085	2860	Ltbp3	19	5740904	5758532	+	5190	protein_coding	latent transforming growth factor beta binding protein 3 [Source:MGI Symbol;Acc:MGI:1101355]	-
ENSMUSG00000038976	3754	4281	3949	2559	3375	2666	Ppp1r9b	11	94991035	95006899	+	5083	protein_coding	protein phosphatase 1, regulatory subunit 9B [Source:MGI Symbol;Acc:MGI:2387581]	-
ENSMUSG00000050732	2996	4335	3116	3168	5173	3459	Vamp8	6	72385223	72390703	-	2311	protein_coding	vesicle-associated membrane protein 8 [Source:MGI Symbol;Acc:MGI:1336882]	-
ENSMUSG00000031563	4535	4576	3993	2087	2567	1842	Wwc2	8	47823959	47990924	-	13784	protein_coding	WW, C2 and coiled-coil domain containing 2 [Source:MGI Symbol;Acc:MGI:1261872]	-
ENSMUSG00000007891	4703	4995	4561	1840	2601	1422	Ctsd	7	142375911	142388038	-	2351	protein_coding	cathepsin D [Source:MGI Symbol;Acc:MGI:88562]	-
ENSMUSG00000006005	4169	4073	4211	2712	2508	2018	Tpr	1	150392838	150449935	+	10496	protein_coding	translocated promoter region, nuclear basket protein [Source:MGI Symbol;Acc:MGI:1922066]	-
ENSMUSG00000001440	4249	3974	3562	2355	3185	3038	Kpnb1	11	97159714	97187881	-	6590	protein_coding	karyopherin (importin) beta 1 [Source:MGI Symbol;Acc:MGI:107532]	-
ENSMUSG00000033955	4667	4028	3632	2471	2697	2312	Tnks1bp1	2	85048022	85073048	+	6184	protein_coding	tankyrase 1 binding protein 1 [Source:MGI Symbol;Acc:MGI:2446193]	-
ENSMUSG00000079018	2589	4296	3706	3189	4771	3650	Ly6c1	15	75044018	75048830	-	1677	protein_coding	lymphocyte antigen 6 complex, locus C1 [Source:MGI Symbol;Acc:MGI:96882]	-
ENSMUSG00000024073	4168	3570	3685	2097	2564	3081	Birc6	17	74528295	74703356	+	28830	protein_coding	baculoviral IAP repeat-containing 6 [Source:MGI Symbol;Acc:MGI:1276108]	-
ENSMUSG00000070327	4709	3645	3679	2027	1948	2656	Rnf213	11	119393100	119487418	+	16888	protein_coding	ring finger protein 213 [Source:MGI Symbol;Acc:MGI:1289196]	-
ENSMUSG00000029528	4059	3709	3453	2763	3429	3379	Pxn	5	115506676	115555987	+	8195	protein_coding	paxillin [Source:MGI Symbol;Acc:MGI:108295]	-
ENSMUSG00000039159	4003	4303	4035	2313	2487	2057	Ube2h	6	30211289	30304539	-	4780	protein_coding	ubiquitin-conjugating enzyme E2H [Source:MGI Symbol;Acc:MGI:104632]	-
ENSMUSG00000001794	4059	3872	3640	2640	3584	2780	Capns1	7	30186936	30198811	-	2477	protein_coding	calpain, small subunit 1 [Source:MGI Symbol;Acc:MGI:88266]	-
ENSMUSG00000020349	3867	3946	3808	2711	3322	2858	Ppp2ca	11	52098681	52127778	+	7490	protein_coding	protein phosphatase 2 (formerly 2A), catalytic subunit, alpha isoform [Source:MGI Symbol;Acc:MGI:1321159]	-
ENSMUSG00000060586	3753	4118	3873	2972	3802	2956	H2-Eb1	17	34305877	34316199	+	1184	protein_coding	histocompatibility 2, class II antigen E beta [Source:MGI Symbol;Acc:MGI:95901]	-
ENSMUSG00000019907	3731	3647	3540	3102	2660	3581	Ppp1r12a	10	108162193	108284475	+	8020	protein_coding	protein phosphatase 1, regulatory subunit 12A [Source:MGI Symbol;Acc:MGI:1309528]	-
ENSMUSG00000047409	3379	3443	3216	3218	4071	4207	Ctdspl	9	118926453	119043998	+	5190	protein_coding	CTD (carboxy-terminal domain, RNA polymerase II, polypeptide A) small phosphatase-like [Source:MGI Symbol;Acc:MGI:1916524]	-
ENSMUSG00000028756	2716	4921	4068	2554	3721	2637	Pink1	4	138313409	138326307	-	2673	protein_coding	PTEN induced putative kinase 1 [Source:MGI Symbol;Acc:MGI:1916193]	-
ENSMUSG00000021794	4255	4327	3776	1879	3091	2455	Glud1	14	34310727	34345265	+	4210	protein_coding	glutamate dehydrogenase 1 [Source:MGI Symbol;Acc:MGI:95753]	-
ENSMUSG00000040430	4763	3719	4603	2402	2258	2112	Pitpnc1	11	107207892	107470699	-	6612	protein_coding	phosphatidylinositol transfer protein, cytoplasmic 1 [Source:MGI Symbol;Acc:MGI:1919045]	-
ENSMUSG00000021895	3671	4192	4312	2561	2920	2184	Arhgef3	14	27114899	27403911	+	4527	protein_coding	Rho guanine nucleotide exchange factor (GEF) 3 [Source:MGI Symbol;Acc:MGI:1918954]	-
ENSMUSG00000030067	3243	3426	3892	2574	2946	3666	Foxp1	6	98925338	99522721	-	13751	protein_coding	forkhead box P1 [Source:MGI Symbol;Acc:MGI:1914004]	Fork
ENSMUSG00000032350	4214	3690	2274	3149	3251	4336	Gclc	9	77754535	77794485	+	3766	protein_coding	glutamate-cysteine ligase, catalytic subunit [Source:MGI Symbol;Acc:MGI:104990]	-
ENSMUSG00000058546	4216	4372	4343	2332	3167	3821	Rpl23a	11	78180932	78183584	-	847	protein_coding	ribosomal protein L23A [Source:MGI Symbol;Acc:MGI:3040672]	-
ENSMUSG00000022656	4169	4131	4184	2125	2344	2396	Nectin3	16	46387706	46498525	-	12747	protein_coding	nectin cell adhesion molecule 3 [Source:MGI Symbol;Acc:MGI:1930171]	-
ENSMUSG00000015839	3960	3753	3102	2534	3506	3540	Nfe2l2	2	75675513	75704641	-	3796	protein_coding	nuclear factor, erythroid derived 2, like 2 [Source:MGI Symbol;Acc:MGI:108420]	TF_bZIP
ENSMUSG00000048612	4601	4420	3979	2016	2271	1774	Myof	19	37899036	38043577	-	12603	protein_coding	myoferlin [Source:MGI Symbol;Acc:MGI:1919192]	-
ENSMUSG00000020362	3450	4145	3991	2942	2785	3416	Cnot6	11	49671503	49712723	-	6610	protein_coding	CCR4-NOT transcription complex, subunit 6 [Source:MGI Symbol;Acc:MGI:2144529]	-
ENSMUSG00000017493	3931	4626	3821	2101	2874	1694	Igfbp4	11	99041244	99054392	+	4416	protein_coding	insulin-like growth factor binding protein 4 [Source:MGI Symbol;Acc:MGI:96439]	-
ENSMUSG00000028024	4128	4211	3738	2409	2329	1797	Enpep	3	129269175	129332720	-	4706	protein_coding	glutamyl aminopeptidase [Source:MGI Symbol;Acc:MGI:106645]	-
ENSMUSG00000048756	4291	4184	3608	2750	2906	1575	Foxo3	10	42181841	42276755	-	7571	protein_coding	forkhead box O3 [Source:MGI Symbol;Acc:MGI:1890081]	Fork
ENSMUSG00000062270	3900	4256	4103	2070	3411	2404	Morf4l1	9	90091665	90114774	-	9754	protein_coding	mortality factor 4 like 1 [Source:MGI Symbol;Acc:MGI:1096551]	-
ENSMUSG00000019846	4231	3820	3793	2663	2451	1317	Lama4	10	38965515	39110188	+	12068	protein_coding	laminin, alpha 4 [Source:MGI Symbol;Acc:MGI:109321]	-
ENSMUSG00000045767	4423	4212	4318	2191	2075	1745	B230219D22Rik	13	55693124	55703500	+	4652	protein_coding	RIKEN cDNA B230219D22 gene [Source:MGI Symbol;Acc:MGI:1925771]	-
ENSMUSG00000030020	3415	4400	4634	2413	2075	2096	Prickle2	6	92370908	92706155	-	8631	protein_coding	prickle planar cell polarity protein 2 [Source:MGI Symbol;Acc:MGI:1925144]	-
ENSMUSG00000060227	4256	4009	4864	1888	1883	1737	Casc4	2	121866970	121936220	+	5858	protein_coding	cancer susceptibility candidate 4 [Source:MGI Symbol;Acc:MGI:2443129]	-
ENSMUSG00000031555	4055	4452	4563	1709	2169	1609	Adam9	8	24949611	25016927	-	4115	protein_coding	a disintegrin and metallopeptidase domain 9 (meltrin gamma) [Source:MGI Symbol;Acc:MGI:105376]	-
ENSMUSG00000028906	3691	3331	3902	3341	3294	2651	Epb41	4	131923413	132075321	-	15942	protein_coding	erythrocyte membrane protein band 4.1 [Source:MGI Symbol;Acc:MGI:95401]	-
ENSMUSG00000024639	3720	4122	4433	2112	2435	2161	Gnaq	19	16132831	16387463	+	6185	protein_coding	guanine nucleotide binding protein, alpha q polypeptide [Source:MGI Symbol;Acc:MGI:95776]	-
ENSMUSG00000020432	3113	4614	4402	3166	2997	1406	Tcn2	11	3917192	3932159	-	2178	protein_coding	transcobalamin 2 [Source:MGI Symbol;Acc:MGI:98534]	-
ENSMUSG00000034993	3842	3919	3806	2537	3335	2986	Vat1	11	101458745	101466230	-	2766	protein_coding	vesicle amine transport 1 [Source:MGI Symbol;Acc:MGI:1349450]	-
ENSMUSG00000045817	3186	3683	4552	2561	2932	2552	Zfp36l2	17	84183931	84187947	-	3530	protein_coding	zinc finger protein 36, C3H type-like 2 [Source:MGI Symbol;Acc:MGI:107945]	-
ENSMUSG00000054252	3269	2758	2585	4311	4032	4534	Fgfr3	5	33721674	33737068	+	7158	protein_coding	fibroblast growth factor receptor 3 [Source:MGI Symbol;Acc:MGI:95524]	-
ENSMUSG00000029186	3352	4210	2785	2945	3829	5099	Pi4k2b	5	52741574	52769340	+	3760	protein_coding	phosphatidylinositol 4-kinase type 2 beta [Source:MGI Symbol;Acc:MGI:1914323]	-
ENSMUSG00000002222	3432	3963	4014	2074	2851	2520	Rmnd5a	6	71388634	71440637	-	6783	protein_coding	required for meiotic nuclear division 5 homolog A [Source:MGI Symbol;Acc:MGI:1915727]	-
ENSMUSG00000054693	4058	4324	4447	2065	2268	2120	Adam10	9	70678997	70780229	+	4913	protein_coding	a disintegrin and metallopeptidase domain 10 [Source:MGI Symbol;Acc:MGI:109548]	-
ENSMUSG00000026721	3351	4120	3778	2112	2629	3471	Rabgap1l	1	160219174	160793211	-	23232	protein_coding	RAB GTPase activating protein 1-like [Source:MGI Symbol;Acc:MGI:1352507]	-
ENSMUSG00000015733	3875	4306	4207	1953	3030	2600	Capza2	6	17636234	17666972	+	5890	protein_coding	capping protein (actin filament) muscle Z-line, alpha 2 [Source:MGI Symbol;Acc:MGI:106222]	-
ENSMUSG00000036333	3873	3854	3635	2389	2632	2423	Kidins220	12	24974925	25063152	+	8669	protein_coding	kinase D-interacting substrate 220 [Source:MGI Symbol;Acc:MGI:1924730]	-
ENSMUSG00000064210	3702	4433	4039	2307	2565	2201	Ano6	15	95790843	95974751	+	12269	protein_coding	anoctamin 6 [Source:MGI Symbol;Acc:MGI:2145890]	-
ENSMUSG00000032336	4067	3533	3439	2500	3546	3358	Nptn	9	58582240	58657955	+	6168	protein_coding	neuroplastin [Source:MGI Symbol;Acc:MGI:108077]	-
ENSMUSG00000052331	3735	3957	4355	2661	2464	2592	Ankrd44	1	54645340	54926387	-	14175	protein_coding	ankyrin repeat domain 44 [Source:MGI Symbol;Acc:MGI:3045243]	-
ENSMUSG00000034684	3897	3783	3520	2766	3364	2833	Sema3f	9	107681500	107710475	-	5197	protein_coding	sema domain, immunoglobulin domain (Ig), short basic domain, secreted, (semaphorin) 3F [Source:MGI Symbol;Acc:MGI:1096347]	-
ENSMUSG00000026574	3408	4319	3750	1855	2795	2118	Dpt	1	164796644	164824266	+	1724	protein_coding	dermatopontin [Source:MGI Symbol;Acc:MGI:1928392]	-
ENSMUSG00000016494	4598	3696	4356	1901	2298	2021	Cd34	1	194938819	194961279	+	7290	protein_coding	CD34 antigen [Source:MGI Symbol;Acc:MGI:88329]	-
ENSMUSG00000019370	4217	4452	3637	1949	2493	999	Calm3	7	16915379	16924114	-	2423	protein_coding	calmodulin 3 [Source:MGI Symbol;Acc:MGI:103249]	-
ENSMUSG00000022091	3626	3389	2809	3099	3927	3705	Sorbs3	14	70180468	70211989	-	3630	protein_coding	sorbin and SH3 domain containing 3 [Source:MGI Symbol;Acc:MGI:700013]	-
ENSMUSG00000030123	4482	3598	3736	2099	2615	3398	Plxnd1	6	115954811	115995005	-	7301	protein_coding	plexin D1 [Source:MGI Symbol;Acc:MGI:2154244]	-
ENSMUSG00000029571	3591	4081	4116	2261	2538	2170	Tmem106b	6	13069759	13089269	+	6931	protein_coding	transmembrane protein 106B [Source:MGI Symbol;Acc:MGI:1919150]	-
ENSMUSG00000044345	4177	3510	2921	3014	3762	3099	Marveld1	19	42147400	42151703	+	4304	protein_coding	MARVEL (membrane-associating) domain containing 1 [Source:MGI Symbol;Acc:MGI:2147570]	-
ENSMUSG00000033184	3809	3989	4003	2121	2774	2950	Tmed7	18	46560235	46597535	-	8839	protein_coding	transmembrane p24 trafficking protein 7 [Source:MGI Symbol;Acc:MGI:1913926]	-
ENSMUSG00000040848	3590	4281	3753	2157	2946	2259	Sft2d2	1	165174337	165194438	-	5702	protein_coding	SFT2 domain containing 2 [Source:MGI Symbol;Acc:MGI:1917362]	-
ENSMUSG00000072235	5020	3545	3360	2136	3122	2370	Tuba1a	15	98949837	98953703	-	1803	protein_coding	tubulin, alpha 1A [Source:MGI Symbol;Acc:MGI:98869]	-
ENSMUSG00000017119	3469	3688	3483	2543	2932	2283	Nbr1	11	101552149	101581951	+	6871	protein_coding	NBR1, autophagy cargo receptor [Source:MGI Symbol;Acc:MGI:108498]	-
ENSMUSG00000031770	3926	3944	2533	3501	3933	3239	Herpud1	8	94386438	94395377	+	2333	protein_coding	homocysteine-inducible, endoplasmic reticulum stress-inducible, ubiquitin-like domain member 1 [Source:MGI Symbol;Acc:MGI:1927406]	-
ENSMUSG00000030002	3875	2544	2974	3200	3443	4233	Dusp11	6	85942268	85961667	-	8754	protein_coding	dual specificity phosphatase 11 (RNA/RNP complex 1-interacting) [Source:MGI Symbol;Acc:MGI:1919352]	-
ENSMUSG00000021413	3145	2636	2459	3445	3548	5118	Prpf4b	13	34875302	34906064	+	8430	protein_coding	pre-mRNA processing factor 4B [Source:MGI Symbol;Acc:MGI:109584]	-
ENSMUSG00000002028	4034	2917	3118	2394	2423	3965	Kmt2a	9	44803355	44881296	-	16670	protein_coding	lysine (K)-specific methyltransferase 2A [Source:MGI Symbol;Acc:MGI:96995]	-
ENSMUSG00000024242	3912	3301	4199	2408	2365	3151	Map4k3	17	80580512	80728093	-	4231	protein_coding	mitogen-activated protein kinase kinase kinase kinase 3 [Source:MGI Symbol;Acc:MGI:2154405]	-
ENSMUSG00000020863	3092	2293	2187	3722	4357	6220	Luc7l3	11	94287890	94321988	-	7278	protein_coding	LUC7-like 3 (S. cerevisiae) [Source:MGI Symbol;Acc:MGI:1914934]	-
ENSMUSG00000060636	3499	4149	3439	2603	3846	3891	Rpl35a	16	33056453	33060189	+	3526	protein_coding	ribosomal protein L35A [Source:MGI Symbol;Acc:MGI:1928894]	-
ENSMUSG00000022623	3512	2690	3101	3038	3318	4570	Shank3	15	89499623	89560261	+	9189	protein_coding	SH3 and multiple ankyrin repeat domains 3 [Source:MGI Symbol;Acc:MGI:1930016]	-
ENSMUSG00000073664	3947	3503	3669	2555	2192	2929	Nbeal1	1	60180599	60338328	+	28441	protein_coding	neurobeachin like 1 [Source:MGI Symbol;Acc:MGI:2444343]	-
ENSMUSG00000024083	3834	4100	3969	2286	2283	1753	Pja2	17	64281005	64331916	-	6657	protein_coding	praja ring finger ubiquitin ligase 2 [Source:MGI Symbol;Acc:MGI:2159342]	-
ENSMUSG00000026176	3772	3561	3457	2285	3534	3204	Ctdsp1	1	74391509	74397285	+	3334	protein_coding	CTD (carboxy-terminal domain, RNA polymerase II, polypeptide A) small phosphatase 1 [Source:MGI Symbol;Acc:MGI:2654470]	-
ENSMUSG00000013698	3872	4263	3775	2120	2823	2036	Pea15a	1	172196728	172206804	-	3861	protein_coding	phosphoprotein enriched in astrocytes 15A [Source:MGI Symbol;Acc:MGI:104799]	-
ENSMUSG00000019278	2437	3978	4114	3097	3541	2077	Dpep1	8	123186242	123201812	+	2486	protein_coding	dipeptidase 1 (renal) [Source:MGI Symbol;Acc:MGI:94917]	-
ENSMUSG00000028849	3946	3391	3398	2203	3503	2924	Map7d1	4	126232167	126256343	-	3652	protein_coding	MAP7 domain containing 1 [Source:MGI Symbol;Acc:MGI:2384297]	-
ENSMUSG00000003429	3284	4411	3491	2606	3885	2911	Rps11	7	45122379	45124439	-	865	protein_coding	ribosomal protein S11 [Source:MGI Symbol;Acc:MGI:1351329]	-
ENSMUSG00000022272	4286	4125	4613	1825	1522	1235	Myo10	15	25622525	25813673	+	10122	protein_coding	myosin X [Source:MGI Symbol;Acc:MGI:107716]	-
ENSMUSG00000041028	3899	3864	3575	1945	2938	2324	Ghitm	14	37120092	37135272	-	3756	protein_coding	growth hormone inducible transmembrane protein [Source:MGI Symbol;Acc:MGI:1913342]	-
ENSMUSG00000013076	3917	3789	4123	1884	2299	2104	Amotl1	9	14541966	14645056	-	10064	protein_coding	angiomotin-like 1 [Source:MGI Symbol;Acc:MGI:1922973]	-
ENSMUSG00000032393	3810	4047	3985	1864	2267	2255	Dpp8	9	65032414	65082651	+	13707	protein_coding	dipeptidylpeptidase 8 [Source:MGI Symbol;Acc:MGI:1921638]	-
ENSMUSG00000062014	3893	4069	3394	2425	2612	2670	Gmfb	14	46808149	46822242	-	6844	protein_coding	glia maturation factor, beta [Source:MGI Symbol;Acc:MGI:1927133]	-
ENSMUSG00000028559	3305	3999	3503	2743	3424	2719	Osbpl9	4	109061145	109202272	-	7006	protein_coding	oxysterol binding protein-like 9 [Source:MGI Symbol;Acc:MGI:1923784]	-
ENSMUSG00000048578	4096	3755	3143	2589	2855	2129	Mlec	5	115142981	115158179	-	6007	protein_coding	malectin [Source:MGI Symbol;Acc:MGI:1924015]	-
ENSMUSG00000019087	3840	3416	3210	2330	3564	3368	Atp6ap1	X	74297097	74304721	+	3026	protein_coding	ATPase, H+ transporting, lysosomal accessory protein 1 [Source:MGI Symbol;Acc:MGI:109629]	-
ENSMUSG00000074259	3389	2645	2037	3848	5082	3946	Gramd2	9	59680144	59718874	+	6138	protein_coding	GRAM domain containing 2 [Source:MGI Symbol;Acc:MGI:3528937]	-
ENSMUSG00000074305	3695	3392	4326	2738	2299	2370	Peak1	9	56201126	56418067	-	12351	protein_coding	pseudopodium-enriched atypical kinase 1 [Source:MGI Symbol;Acc:MGI:2442366]	-
ENSMUSG00000027642	4348	3718	3253	2254	3165	2134	Rpn2	2	157279017	157326319	+	4430	protein_coding	ribophorin II [Source:MGI Symbol;Acc:MGI:98085]	-
ENSMUSG00000024308	4166	3455	2945	2681	3444	3298	Tapbp	17	33915899	33929288	+	3296	protein_coding	TAP binding protein [Source:MGI Symbol;Acc:MGI:1201689]	-
ENSMUSG00000063856	3577	4138	3506	2734	3748	3256	Gpx1	9	108338903	108340343	+	1441	protein_coding	glutathione peroxidase 1 [Source:MGI Symbol;Acc:MGI:104887]	-
ENSMUSG00000042099	2554	2697	2394	4077	4911	4824	Kank3	17	33810520	33822918	+	3118	protein_coding	KN motif and ankyrin repeat domains 3 [Source:MGI Symbol;Acc:MGI:1098615]	-
ENSMUSG00000027479	3855	4086	3749	2415	2568	2287	Mapre1	2	153741274	153773310	+	7811	protein_coding	microtubule-associated protein, RP/EB family, member 1 [Source:MGI Symbol;Acc:MGI:891995]	-
ENSMUSG00000042066	3343	3353	3602	2908	3453	2529	Tmcc2	1	132356315	132391281	-	5692	protein_coding	transmembrane and coiled-coil domains 2 [Source:MGI Symbol;Acc:MGI:1916125]	-
ENSMUSG00000041598	3488	3567	3477	2683	3938	2766	Cdc42ep4	11	113726850	113751881	-	3643	protein_coding	CDC42 effector protein (Rho GTPase binding) 4 [Source:MGI Symbol;Acc:MGI:1929760]	-
ENSMUSG00000037608	3002	3090	2946	2857	3206	4798	Bclaf1	10	20312469	20344613	+	15301	protein_coding	BCL2-associated transcription factor 1 [Source:MGI Symbol;Acc:MGI:1917580]	-
ENSMUSG00000076432	4565	3906	3626	1842	2267	2072	Ywhaq	12	21390071	21417637	-	3061	protein_coding	tyrosine 3-monooxygenase/tryptophan 5-monooxygenase activation protein theta [Source:MGI Symbol;Acc:MGI:891963]	-
ENSMUSG00000001525	5091	3619	3217	1843	2614	2091	Tubb5	17	35833921	35838306	-	3327	protein_coding	tubulin, beta 5 class I [Source:MGI Symbol;Acc:MGI:107812]	-
ENSMUSG00000030168	3548	4482	3627	2104	3027	1956	Adipor2	6	119353150	119417704	-	5979	protein_coding	adiponectin receptor 2 [Source:MGI Symbol;Acc:MGI:93830]	-
ENSMUSG00000030738	4057	4189	3824	1867	2740	1814	Eif3c	7	126546455	126566411	-	3511	protein_coding	eukaryotic translation initiation factor 3, subunit C [Source:MGI Symbol;Acc:MGI:1926966]	-
ENSMUSG00000031751	3844	4041	3540	1933	2802	1961	Amfr	8	93971588	94012842	-	4132	protein_coding	autocrine motility factor receptor [Source:MGI Symbol;Acc:MGI:1345634]	-
ENSMUSG00000019970	3067	4123	4399	1896	1885	1887	Sgk1	10	21882184	21999903	+	4903	protein_coding	serum/glucocorticoid regulated kinase 1 [Source:MGI Symbol;Acc:MGI:1340062]	-
ENSMUSG00000056692	3675	4019	3379	2034	3042	1985	D17Wsu92e	17	27751235	27820648	-	5287	protein_coding	DNA segment, Chr 17, Wayne State University 92, expressed [Source:MGI Symbol;Acc:MGI:106281]	-
ENSMUSG00000015053	2905	3584	3815	3103	2950	2905	Gata2	6	88193891	88207032	+	5398	protein_coding	GATA binding protein 2 [Source:MGI Symbol;Acc:MGI:95662]	zf-GATA
ENSMUSG00000026457	3282	3810	3499	2491	3392	2930	Adipor1	1	134415378	134433351	+	5025	protein_coding	adiponectin receptor 1 [Source:MGI Symbol;Acc:MGI:1919924]	-
ENSMUSG00000061665	3515	3939	3960	1981	2548	2823	Cd2ap	17	42792951	42876665	-	15864	protein_coding	CD2-associated protein [Source:MGI Symbol;Acc:MGI:1330281]	-
ENSMUSG00000025369	3702	3575	3245	2539	2861	2434	Smarcc2	10	128459248	128490482	+	5552	protein_coding	SWI/SNF related, matrix associated, actin dependent regulator of chromatin, subfamily c, member 2 [Source:MGI Symbol;Acc:MGI:1915344]	MYB
ENSMUSG00000025223	2481	2580	2508	4205	4983	5563	Ldb1	19	46032593	46045214	-	3583	protein_coding	LIM domain binding 1 [Source:MGI Symbol;Acc:MGI:894762]	-
ENSMUSG00000055053	4020	3621	3778	2688	2375	1463	Nfic	10	81396186	81455635	-	6630	protein_coding	nuclear factor I/C [Source:MGI Symbol;Acc:MGI:109591]	CTF/NFI
ENSMUSG00000030483	3749	4057	2510	2487	3836	2503	Cyp2b10	7	25897620	25926624	+	2112	protein_coding	cytochrome P450, family 2, subfamily b, polypeptide 10 [Source:MGI Symbol;Acc:MGI:88598]	-
ENSMUSG00000037058	3281	3486	3095	2760	3352	3420	Paip2	18	35598617	35617186	+	2789	protein_coding	polyadenylate-binding protein-interacting protein 2 [Source:MGI Symbol;Acc:MGI:1915119]	-
ENSMUSG00000035783	3310	2398	2274	2466	4304	2326	Acta2	19	34241090	34255336	-	1781	protein_coding	actin, alpha 2, smooth muscle, aorta [Source:MGI Symbol;Acc:MGI:87909]	-
ENSMUSG00000007458	3595	3677	3305	2863	3141	2678	M6pr	6	122308720	122317680	+	4170	protein_coding	mannose-6-phosphate receptor, cation dependent [Source:MGI Symbol;Acc:MGI:96904]	-
ENSMUSG00000038495	3412	4071	3487	2567	2857	2349	Otud7b	3	96104527	96161129	+	9181	protein_coding	OTU domain containing 7B [Source:MGI Symbol;Acc:MGI:2654703]	-
ENSMUSG00000074227	3646	3324	2453	3134	4074	3676	Spint2	7	29256323	29281912	-	4556	protein_coding	serine protease inhibitor, Kunitz type 2 [Source:MGI Symbol;Acc:MGI:1338031]	-
ENSMUSG00000019889	3482	4213	3761	2512	2580	2216	Ptprk	10	28074820	28597397	+	13328	protein_coding	protein tyrosine phosphatase, receptor type, K [Source:MGI Symbol;Acc:MGI:103310]	-
ENSMUSG00000024085	4211	4120	4131	1938	2212	1807	Man2a1	17	64600736	64755110	+	7223	protein_coding	mannosidase 2, alpha 1 [Source:MGI Symbol;Acc:MGI:104669]	-
ENSMUSG00000049550	3639	4191	3663	2143	2434	2052	Clip1	5	123577795	123684618	-	12388	protein_coding	CAP-GLY domain containing linker protein 1 [Source:MGI Symbol;Acc:MGI:1928401]	-
ENSMUSG00000052459	3688	4063	3594	2124	2762	2118	Atp6v1a	16	44085402	44139705	-	6044	protein_coding	ATPase, H+ transporting, lysosomal V1 subunit A [Source:MGI Symbol;Acc:MGI:1201780]	-
ENSMUSG00000024012	3355	3775	2942	2577	3834	3063	Mtch1	17	29332072	29347904	-	2878	protein_coding	mitochondrial carrier 1 [Source:MGI Symbol;Acc:MGI:1929261]	-
ENSMUSG00000021215	2869	4565	3401	2158	3095	3471	Net1	13	3882018	3918220	-	5217	protein_coding	neuroepithelial cell transforming gene 1 [Source:MGI Symbol;Acc:MGI:1927138]	-
ENSMUSG00000112343	3317	2482	2136	4321	3800	5660	Sfta3-ps	12	56488321	56529427	-	8017	processed_transcript	surfactant associated 3, pseudogene [Source:MGI Symbol;Acc:MGI:2144804]	-
ENSMUSG00000018604	3465	2834	3655	2899	2934	2728	Tbx3	5	119670669	119684724	+	6624	protein_coding	T-box 3 [Source:MGI Symbol;Acc:MGI:98495]	T-box
ENSMUSG00000022710	3646	3316	3193	2622	2927	3276	Usp7	16	8689595	8792308	-	7766	protein_coding	ubiquitin specific peptidase 7 [Source:MGI Symbol;Acc:MGI:2182061]	-
ENSMUSG00000017615	3779	3733	3730	2127	2890	2462	Tnfaip1	11	78522850	78536332	-	3781	protein_coding	tumor necrosis factor, alpha-induced protein 1 (endothelial) [Source:MGI Symbol;Acc:MGI:104961]	-
ENSMUSG00000093674	3485	3422	3078	1136	4950	4567	Rpl41	10	128548114	128549305	-	1168	protein_coding	ribosomal protein L41 [Source:MGI Symbol;Acc:MGI:1915195]	-
ENSMUSG00000026393	2760	4138	3868	2488	2872	2624	Nek7	1	138482875	138620141	-	7376	protein_coding	NIMA (never in mitosis gene a)-related expressed kinase 7 [Source:MGI Symbol;Acc:MGI:1890645]	-
ENSMUSG00000073702	3603	4492	3423	1538	3319	2323	Rpl31	1	39367842	39371911	+	1662	protein_coding	ribosomal protein L31 [Source:MGI Symbol;Acc:MGI:2149632]	-
ENSMUSG00000008668	3196	4291	3231	2483	3957	2911	Rps18	17	33951999	33956001	-	2491	protein_coding	ribosomal protein S18 [Source:MGI Symbol;Acc:MGI:98146]	-
ENSMUSG00000042834	4909	2984	3968	1919	2344	1825	Nrep	18	33437019	33464029	-	2513	protein_coding	neuronal regeneration related protein [Source:MGI Symbol;Acc:MGI:99444]	-
ENSMUSG00000020088	3866	3742	3192	2243	3003	2426	Sar1a	10	61680299	61693297	+	3740	protein_coding	secretion associated Ras related GTPase 1A [Source:MGI Symbol;Acc:MGI:98230]	-
ENSMUSG00000039959	3460	3712	3814	2232	2491	2238	Hip1	5	135406531	135545120	-	12961	protein_coding	huntingtin interacting protein 1 [Source:MGI Symbol;Acc:MGI:1099804]	-
ENSMUSG00000026674	4249	3347	3426	2765	2132	2166	Ddr2	1	169972307	170110762	-	9264	protein_coding	discoidin domain receptor family, member 2 [Source:MGI Symbol;Acc:MGI:1345277]	-
ENSMUSG00000078622	3318	3838	3600	2504	2673	2615	Ccdc47	11	106197408	106216344	-	6414	protein_coding	coiled-coil domain containing 47 [Source:MGI Symbol;Acc:MGI:1914413]	-
ENSMUSG00000024290	3831	3946	3550	1816	2215	2548	Rock1	18	10064401	10181792	-	6187	protein_coding	Rho-associated coiled-coil containing protein kinase 1 [Source:MGI Symbol;Acc:MGI:107927]	-
ENSMUSG00000027665	3680	3442	3426	2368	2713	2865	Pik3ca	3	32397671	32468486	+	9088	protein_coding	phosphatidylinositol-4,5-bisphosphate 3-kinase catalytic subunit alpha [Source:MGI Symbol;Acc:MGI:1206581]	-
ENSMUSG00000075595	3355	4202	3893	2196	2466	1977	Zfp652	11	95712673	95835115	+	15444	protein_coding	zinc finger protein 652 [Source:MGI Symbol;Acc:MGI:2442221]	zf-C2H2
ENSMUSG00000067851	4092	3595	3323	2343	2287	2261	Arfgef1	1	10137571	10232670	-	11318	protein_coding	ADP-ribosylation factor guanine nucleotide-exchange factor 1(brefeldin A-inhibited) [Source:MGI Symbol;Acc:MGI:2442988]	-
ENSMUSG00000027288	3383	3933	3578	2083	2583	2125	Zfp106	2	120506820	120563843	-	10429	protein_coding	zinc finger protein 106 [Source:MGI Symbol;Acc:MGI:1270153]	-
ENSMUSG00000005087	3878	4513	4152	1659	1984	2450	Cd44	2	102811141	102901665	-	6776	protein_coding	CD44 antigen [Source:MGI Symbol;Acc:MGI:88338]	-
ENSMUSG00000034120	3111	2716	2210	3418	4312	5892	Srsf2	11	116849901	116853094	-	2958	protein_coding	serine/arginine-rich splicing factor 2 [Source:MGI Symbol;Acc:MGI:98284]	-
ENSMUSG00000021877	3793	3438	3195	2366	3192	3291	Arf4	14	26638074	26665084	+	3603	protein_coding	ADP-ribosylation factor 4 [Source:MGI Symbol;Acc:MGI:99433]	-
ENSMUSG00000011958	3431	3788	3583	2079	2942	2906	Bnip2	9	69989466	70008317	+	3455	protein_coding	BCL2/adenovirus E1B interacting protein 2 [Source:MGI Symbol;Acc:MGI:109327]	-
ENSMUSG00000053110	3152	3826	3441	1991	2898	2559	Yap1	9	7931999	8004596	-	9257	protein_coding	yes-associated protein 1 [Source:MGI Symbol;Acc:MGI:103262]	-
ENSMUSG00000015291	3306	2636	2368	3028	3844	4667	Gdi1	X	74304998	74311862	+	4296	protein_coding	guanosine diphosphate (GDP) dissociation inhibitor 1 [Source:MGI Symbol;Acc:MGI:99846]	-
ENSMUSG00000033228	3438	3862	3442	2386	2564	2285	Scaf11	15	96411699	96460843	-	10340	protein_coding	SR-related CTD-associated factor 11 [Source:MGI Symbol;Acc:MGI:1919443]	-
ENSMUSG00000028127	3468	4135	3355	2200	2902	2444	Abcd3	3	121758774	121815302	-	6593	protein_coding	ATP-binding cassette, sub-family D (ALD), member 3 [Source:MGI Symbol;Acc:MGI:1349216]	-
ENSMUSG00000077450	3392	3597	3507	2201	2916	2574	Rab11b	17	33742484	33760530	-	6109	protein_coding	RAB11B, member RAS oncogene family [Source:MGI Symbol;Acc:MGI:99425]	-
ENSMUSG00000037563	3320	3550	2954	2797	3954	2981	Rps16	7	28350652	28353155	+	1266	protein_coding	ribosomal protein S16 [Source:MGI Symbol;Acc:MGI:98118]	-
ENSMUSG00000028676	2969	2721	2417	3662	3105	4974	Srsf10	4	135855747	135869908	+	7003	protein_coding	serine/arginine-rich splicing factor 10 [Source:MGI Symbol;Acc:MGI:1333805]	-
ENSMUSG00000055653	4787	4532	3182	2112	2092	1254	Gpc3	X	52272426	52613950	-	2690	protein_coding	glypican 3 [Source:MGI Symbol;Acc:MGI:104903]	-
ENSMUSG00000024772	3442	3405	3668	2660	3493	2808	Ehd1	19	6276725	6300096	+	3705	protein_coding	EH-domain containing 1 [Source:MGI Symbol;Acc:MGI:1341878]	-
ENSMUSG00000040054	3164	3159	3017	2922	2969	3584	Baz2a	10	128091577	128129303	+	10730	protein_coding	bromodomain adjacent to zinc finger domain, 2A [Source:MGI Symbol;Acc:MGI:2151152]	MBD
ENSMUSG00000024048	4145	3902	3374	1998	2462	1715	Myl12a	17	70993656	71002878	-	3360	protein_coding	myosin, light chain 12A, regulatory, non-sarcomeric [Source:MGI Symbol;Acc:MGI:1914518]	-
ENSMUSG00000024913	3277	4103	3538	2003	2859	1441	Lrp5	19	3584828	3686564	-	9738	protein_coding	low density lipoprotein receptor-related protein 5 [Source:MGI Symbol;Acc:MGI:1278315]	-
ENSMUSG00000026305	3475	3961	3533	2390	2307	2319	Lrrfip1	1	90998737	91128944	+	6469	protein_coding	leucine rich repeat (in FLII) interacting protein 1 [Source:MGI Symbol;Acc:MGI:1342770]	-
ENSMUSG00000041828	2915	2857	2837	2712	2643	4020	Abca8a	11	110025634	110095978	-	6272	protein_coding	ATP-binding cassette, sub-family A (ABC1), member 8a [Source:MGI Symbol;Acc:MGI:2386846]	-
ENSMUSG00000034297	3694	3364	3672	2132	2122	2332	Med13	11	86267033	86357602	-	10840	protein_coding	mediator complex subunit 13 [Source:MGI Symbol;Acc:MGI:3029632]	-
ENSMUSG00000040481	3825	3736	3706	1983	1891	1645	Bptf	11	107033081	107132127	-	14081	protein_coding	bromodomain PHD finger transcription factor [Source:MGI Symbol;Acc:MGI:2444008]	-
ENSMUSG00000021279	3886	3810	3732	2028	1944	1637	Cdc42bpb	12	111292976	111377718	-	7375	protein_coding	CDC42 binding protein kinase beta [Source:MGI Symbol;Acc:MGI:2136459]	-
ENSMUSG00000000631	3759	3802	3586	1962	2575	2067	Myo18a	11	77763246	77865980	+	16037	protein_coding	myosin XVIIIA [Source:MGI Symbol;Acc:MGI:2667185]	-
ENSMUSG00000063229	3744	3589	2825	2166	3487	2973	Ldha	7	46841475	46855627	+	3310	protein_coding	lactate dehydrogenase A [Source:MGI Symbol;Acc:MGI:96759]	-
ENSMUSG00000021111	3694	3391	3578	2132	2586	2469	Papola	12	105784694	105838944	+	6595	protein_coding	poly (A) polymerase alpha [Source:MGI Symbol;Acc:MGI:109301]	-
ENSMUSG00000043279	3853	3990	3720	1827	1786	1566	Trim56	5	137105644	137116209	-	9281	protein_coding	tripartite motif-containing 56 [Source:MGI Symbol;Acc:MGI:2685298]	-
ENSMUSG00000038146	3869	2972	3384	2578	2462	1783	Notch3	17	32120820	32166880	-	8044	protein_coding	notch 3 [Source:MGI Symbol;Acc:MGI:99460]	-
ENSMUSG00000001729	3622	3732	3356	2393	2945	2327	Akt1	12	112653821	112674884	-	4098	protein_coding	thymoma viral proto-oncogene 1 [Source:MGI Symbol;Acc:MGI:87986]	-
ENSMUSG00000038127	3529	3686	4107	2388	1955	1880	Ccdc50	16	27388869	27452218	+	8639	protein_coding	coiled-coil domain containing 50 [Source:MGI Symbol;Acc:MGI:1914751]	-
ENSMUSG00000043940	3838	3395	3318	2194	2131	2471	Wdfy3	5	101832956	102069921	-	15346	protein_coding	WD repeat and FYVE domain containing 3 [Source:MGI Symbol;Acc:MGI:1096875]	-
ENSMUSG00000029169	3477	3539	3179	2357	2675	2638	Dhx15	5	52150203	52190514	-	8496	protein_coding	DEAH (Asp-Glu-Ala-His) box polypeptide 15 [Source:MGI Symbol;Acc:MGI:1099786]	-
ENSMUSG00000020484	3728	3315	3041	2081	3216	3184	Xbp1	11	5520659	5525893	+	3248	protein_coding	X-box binding protein 1 [Source:MGI Symbol;Acc:MGI:98970]	TF_bZIP
ENSMUSG00000026042	3638	3480	3855	1608	1811	1674	Col5a2	1	45374321	45503282	-	9591	protein_coding	collagen, type V, alpha 2 [Source:MGI Symbol;Acc:MGI:88458]	-
ENSMUSG00000056851	3052	3641	3207	2525	3022	2860	Pcbp2	15	102470539	102500061	+	5203	protein_coding	poly(rC) binding protein 2 [Source:MGI Symbol;Acc:MGI:108202]	-
ENSMUSG00000028053	4015	3483	3660	1958	1928	1917	Ash1l	3	88950622	89079375	+	14838	protein_coding	ASH1 like histone lysine methyltransferase [Source:MGI Symbol;Acc:MGI:2183158]	-
ENSMUSG00000004891	4447	3351	3139	1901	2467	1857	Nes	3	87971078	87980451	+	6416	protein_coding	nestin [Source:MGI Symbol;Acc:MGI:101784]	-
ENSMUSG00000023055	2905	3694	3179	2611	3212	2558	Calcoco1	15	102706777	102722178	-	5731	protein_coding	calcium binding and coiled coil domain 1 [Source:MGI Symbol;Acc:MGI:1914738]	-
ENSMUSG00000037643	3626	3894	3292	2150	2407	2578	Prkci	3	30995747	31052959	+	5551	protein_coding	protein kinase C, iota [Source:MGI Symbol;Acc:MGI:99260]	-
ENSMUSG00000069769	3302	3465	3841	2330	2527	2093	Msi2	11	88339382	88718513	-	10405	protein_coding	musashi RNA-binding protein 2 [Source:MGI Symbol;Acc:MGI:1923876]	-
ENSMUSG00000032875	3909	3180	3503	2497	2379	2113	Arhgef17	7	100869752	100932107	-	10795	protein_coding	Rho guanine nucleotide exchange factor (GEF) 17 [Source:MGI Symbol;Acc:MGI:2673002]	-
ENSMUSG00000030157	2999	3485	3724	2643	3006	3422	Clec2d	6	129180615	129186534	+	1213	protein_coding	C-type lectin domain family 2, member d [Source:MGI Symbol;Acc:MGI:2135589]	-
ENSMUSG00000024908	3637	3505	3641	1987	2594	2217	Ppp6r3	19	3454928	3575749	-	9378	protein_coding	protein phosphatase 6, regulatory subunit 3 [Source:MGI Symbol;Acc:MGI:1921807]	-
ENSMUSG00000058690	3441	3670	3807	1792	2120	2133	Ccser2	14	36874936	36968777	-	8715	protein_coding	coiled-coil serine rich 2 [Source:MGI Symbol;Acc:MGI:101859]	-
ENSMUSG00000022048	3098	2396	2589	3034	4348	5767	Dpysl2	14	66802864	66868688	-	4520	protein_coding	dihydropyrimidinase-like 2 [Source:MGI Symbol;Acc:MGI:1349763]	-
ENSMUSG00000030102	3665	3655	3331	2301	1940	2082	Itpr1	6	108213096	108551109	+	18319	protein_coding	inositol 1,4,5-trisphosphate receptor 1 [Source:MGI Symbol;Acc:MGI:96623]	-
ENSMUSG00000020023	3455	3247	3584	2502	2559	2075	Tmcc3	10	94311949	94590956	+	7153	protein_coding	transmembrane and coiled coil domains 3 [Source:MGI Symbol;Acc:MGI:2442900]	-
ENSMUSG00000035152	4116	3658	3458	1719	2385	1748	Ap2b1	11	83299024	83405035	+	8755	protein_coding	adaptor-related protein complex 2, beta 1 subunit [Source:MGI Symbol;Acc:MGI:1919020]	-
ENSMUSG00000033306	3794	3305	3573	2323	2302	1602	Lpp	16	24393507	24992578	+	22046	protein_coding	LIM domain containing preferred translocation partner in lipoma [Source:MGI Symbol;Acc:MGI:2441849]	-
ENSMUSG00000021775	5357	1950	1623	3725	3987	6263	Nr1d2	14	18204054	18239127	-	5409	protein_coding	nuclear receptor subfamily 1, group D, member 2 [Source:MGI Symbol;Acc:MGI:2449205]	THR-like
ENSMUSG00000042079	3881	3416	3357	2204	2642	2220	Hnrnpf	6	117900324	117925622	+	3047	protein_coding	heterogeneous nuclear ribonucleoprotein F [Source:MGI Symbol;Acc:MGI:2138741]	-
ENSMUSG00000028234	3255	3577	2851	2569	3637	3696	Rps20	4	3831334	3835665	-	4080	protein_coding	ribosomal protein S20 [Source:MGI Symbol;Acc:MGI:1914677]	-
ENSMUSG00000015120	3579	2974	2818	3343	3269	3045	Ube2i	17	25261916	25274622	-	5474	protein_coding	ubiquitin-conjugating enzyme E2I [Source:MGI Symbol;Acc:MGI:107365]	-
ENSMUSG00000000184	4018	3943	3648	1683	1841	1745	Ccnd2	6	127125162	127152193	-	9409	protein_coding	cyclin D2 [Source:MGI Symbol;Acc:MGI:88314]	-
ENSMUSG00000025220	2883	2917	3357	2674	2649	3473	Mgea5	19	45750261	45783520	-	5024	protein_coding	meningioma expressed antigen 5 (hyaluronidase) [Source:MGI Symbol;Acc:MGI:1932139]	-
ENSMUSG00000024392	3381	3389	3199	2310	3136	2412	Bag6	17	35135178	35147322	+	6215	protein_coding	BCL2-associated athanogene 6 [Source:MGI Symbol;Acc:MGI:1919439]	-
ENSMUSG00000075590	2487	2214	2045	3341	4184	6360	Nrbp2	15	76085518	76091627	-	3894	protein_coding	nuclear receptor binding protein 2 [Source:MGI Symbol;Acc:MGI:2385017]	-
ENSMUSG00000036591	3315	3315	3407	2647	2411	2728	Arhgap21	2	20847919	20968881	-	9271	protein_coding	Rho GTPase activating protein 21 [Source:MGI Symbol;Acc:MGI:1918685]	-
ENSMUSG00000026923	4264	3593	3914	1803	1653	1741	Notch1	2	26457903	26516663	-	14232	protein_coding	notch 1 [Source:MGI Symbol;Acc:MGI:97363]	-
ENSMUSG00000053931	3871	2839	3264	2323	3110	3043	Cnn3	3	121426497	121458207	+	3037	protein_coding	calponin 3, acidic [Source:MGI Symbol;Acc:MGI:1919244]	-
ENSMUSG00000032042	3476	3602	3381	2193	2799	1943	Srpr	9	35200175	35247973	+	3364	protein_coding	signal recognition particle receptor ('docking protein') [Source:MGI Symbol;Acc:MGI:1914648]	-
ENSMUSG00000026600	3786	3664	2999	2273	2793	2568	Soat1	1	156424525	156474331	-	9791	protein_coding	sterol O-acyltransferase 1 [Source:MGI Symbol;Acc:MGI:104665]	-
ENSMUSG00000010095	3208	3925	2797	2459	3625	2968	Slc3a2	19	8706882	8723369	-	3529	protein_coding	solute carrier family 3 (activators of dibasic and neutral amino acid transport), member 2 [Source:MGI Symbol;Acc:MGI:96955]	-
ENSMUSG00000031217	2990	3728	3383	2298	2907	1836	Efnb1	X	99136130	99148991	+	3452	protein_coding	ephrin B1 [Source:MGI Symbol;Acc:MGI:102708]	-
ENSMUSG00000020361	4073	3632	3016	1799	2337	2081	Hspa4	11	53259814	53300457	-	5528	protein_coding	heat shock protein 4 [Source:MGI Symbol;Acc:MGI:1342292]	-
ENSMUSG00000031740	4237	3325	4141	1699	1910	1018	Mmp2	8	92827291	92853420	+	3371	protein_coding	matrix metallopeptidase 2 [Source:MGI Symbol;Acc:MGI:97009]	-
ENSMUSG00000031024	2835	3316	2872	2563	2996	3553	St5	7	109523911	109703605	-	5738	protein_coding	suppression of tumorigenicity 5 [Source:MGI Symbol;Acc:MGI:108517]	-
ENSMUSG00000033577	3273	3750	3797	2107	2039	2163	Myo6	9	80165031	80311729	+	12078	protein_coding	myosin VI [Source:MGI Symbol;Acc:MGI:104785]	-
ENSMUSG00000034832	3364	2633	2863	2730	3353	3373	Tet3	6	83362373	83459084	-	16695	protein_coding	tet methylcytosine dioxygenase 3 [Source:MGI Symbol;Acc:MGI:2446229]	-
ENSMUSG00000001280	3801	3378	3613	1910	2251	2030	Sp1	15	102406143	102436404	+	8262	protein_coding	trans-acting transcription factor 1 [Source:MGI Symbol;Acc:MGI:98372]	zf-C2H2
ENSMUSG00000024294	3520	3460	3532	2049	2451	2367	Mib1	18	10725548	10818704	+	10369	protein_coding	mindbomb E3 ubiquitin protein ligase 1 [Source:MGI Symbol;Acc:MGI:2443157]	-
ENSMUSG00000016528	3505	3809	3277	2766	2829	2142	Mapkapk2	1	131053700	131097826	-	3041	protein_coding	MAP kinase-activated protein kinase 2 [Source:MGI Symbol;Acc:MGI:109298]	-
ENSMUSG00000061787	3276	3720	2945	2735	3604	3072	Rps17	7	81342732	81345254	-	1274	protein_coding	ribosomal protein S17 [Source:MGI Symbol;Acc:MGI:1309526]	-
ENSMUSG00000024981	4216	3567	3160	1811	2640	2073	Acsl5	19	55251938	55297720	+	4864	protein_coding	acyl-CoA synthetase long-chain family member 5 [Source:MGI Symbol;Acc:MGI:1919129]	-
ENSMUSG00000018567	3359	3631	3100	2438	3197	2445	Gabarap	11	69991143	69994951	+	1844	protein_coding	gamma-aminobutyric acid receptor associated protein [Source:MGI Symbol;Acc:MGI:1861742]	-
ENSMUSG00000031216	2589	2749	2966	2746	3786	3792	Stard8	X	99003248	99074728	+	5499	protein_coding	START domain containing 8 [Source:MGI Symbol;Acc:MGI:2448556]	-
ENSMUSG00000049690	3985	3810	3831	1737	1434	1249	Nckap5	1	125913620	126830799	-	12100	protein_coding	NCK-associated protein 5 [Source:MGI Symbol;Acc:MGI:2686394]	-
ENSMUSG00000025162	3488	2949	2763	2628	3145	3018	Csnk1d	11	120961749	120991330	-	5022	protein_coding	casein kinase 1, delta [Source:MGI Symbol;Acc:MGI:1355272]	-
ENSMUSG00000031532	3167	3511	3084	2046	3136	2353	Saraf	8	34154575	34170821	+	2929	protein_coding	store-operated calcium entry-associated regulatory factor [Source:MGI Symbol;Acc:MGI:1915137]	-
ENSMUSG00000043733	3399	3937	3410	1905	2530	1833	Ptpn11	5	121130533	121191397	-	7492	protein_coding	protein tyrosine phosphatase, non-receptor type 11 [Source:MGI Symbol;Acc:MGI:99511]	-
ENSMUSG00000041702	3567	3419	3596	2137	2072	2023	Btbd7	12	102780797	102878471	-	16456	protein_coding	BTB (POZ) domain containing 7 [Source:MGI Symbol;Acc:MGI:1917858]	-
ENSMUSG00000035441	3803	4082	3747	1650	2094	1102	Myo1d	11	80482126	80780025	-	6465	protein_coding	myosin ID [Source:MGI Symbol;Acc:MGI:107728]	-
ENSMUSG00000037805	2971	3468	2838	2439	3709	3893	Rpl10a	17	28328471	28331033	+	2431	protein_coding	ribosomal protein L10A [Source:MGI Symbol;Acc:MGI:1343877]	-
ENSMUSG00000021171	3561	3234	3075	1998	2476	2955	Esyt2	12	116281196	116391050	+	9143	protein_coding	extended synaptotagmin-like protein 2 [Source:MGI Symbol;Acc:MGI:1261845]	-
ENSMUSG00000042699	3886	3491	3596	2304	2050	1955	Dhx9	1	153455758	153487660	-	9603	protein_coding	DEAH (Asp-Glu-Ala-His) box polypeptide 9 [Source:MGI Symbol;Acc:MGI:108177]	-
ENSMUSG00000107881	3235	3543	3078	2521	2509	2544	Gm44250	6	5216258	5220486	-	4229	TEC	predicted gene, 44250 [Source:MGI Symbol;Acc:MGI:5690642]	-
ENSMUSG00000020483	3474	3959	2954	2292	2729	1711	Dynll2	11	87979525	87987533	-	2736	protein_coding	dynein light chain LC8-type 2 [Source:MGI Symbol;Acc:MGI:1915347]	-
ENSMUSG00000042613	3051	3194	3056	2887	2992	2398	Pbxip1	3	89436706	89450952	+	4674	protein_coding	pre B cell leukemia transcription factor interacting protein 1 [Source:MGI Symbol;Acc:MGI:2441670]	-
ENSMUSG00000015755	3122	3154	3471	2421	2722	3042	Tab2	10	7905653	7956230	-	6135	protein_coding	TGF-beta activated kinase 1/MAP3K7 binding protein 2 [Source:MGI Symbol;Acc:MGI:1915902]	-
ENSMUSG00000020889	5920	1899	2013	3940	4910	3967	Nr1d1	11	98767932	98775333	-	3077	protein_coding	nuclear receptor subfamily 1, group D, member 1 [Source:MGI Symbol;Acc:MGI:2444210]	THR-like
ENSMUSG00000034290	3356	3799	3392	2108	2395	1785	Nek9	12	85299514	85339362	-	5386	protein_coding	NIMA (never in mitosis gene a)-related expressed kinase 9 [Source:MGI Symbol;Acc:MGI:2387995]	-
ENSMUSG00000030306	2600	3501	3516	2504	2880	2324	Tmtc1	6	148232430	148444389	-	8578	protein_coding	transmembrane and tetratricopeptide repeat containing 1 [Source:MGI Symbol;Acc:MGI:3039590]	-
ENSMUSG00000002812	3410	3273	2935	2436	2939	2467	Flii	11	60714123	60727263	-	5039	protein_coding	flightless I actin binding protein [Source:MGI Symbol;Acc:MGI:1342286]	-
ENSMUSG00000036273	3936	3484	3197	1965	1976	1783	Lrrk2	15	91673175	91816120	+	11834	protein_coding	leucine-rich repeat kinase 2 [Source:MGI Symbol;Acc:MGI:1913975]	-
ENSMUSG00000046330	3169	3668	2855	1836	3898	3497	Rpl37a	1	72711290	72713813	+	1410	protein_coding	ribosomal protein L37a [Source:MGI Symbol;Acc:MGI:98068]	-
ENSMUSG00000013846	3494	3714	3291	2041	2384	1709	St3gal1	15	67102875	67176830	-	6851	protein_coding	ST3 beta-galactoside alpha-2,3-sialyltransferase 1 [Source:MGI Symbol;Acc:MGI:98304]	-
ENSMUSG00000020611	3380	3625	3144	1952	2314	2088	Gna13	11	109362831	109401369	+	6421	protein_coding	guanine nucleotide binding protein, alpha 13 [Source:MGI Symbol;Acc:MGI:95768]	-
ENSMUSG00000030451	3542	3253	3094	2114	2107	2447	Herc2	7	56050196	56231800	+	16175	protein_coding	HECT and RLD domain containing E3 ubiquitin protein ligase 2 [Source:MGI Symbol;Acc:MGI:103234]	-
ENSMUSG00000031309	3292	3527	4017	1744	1862	1798	Rps6ka3	X	159210307	159368244	+	8322	protein_coding	ribosomal protein S6 kinase polypeptide 3 [Source:MGI Symbol;Acc:MGI:104557]	-
ENSMUSG00000000711	3393	3667	3446	2079	2327	1790	Rab5b	10	128677175	128696264	-	4201	protein_coding	RAB5B, member RAS oncogene family [Source:MGI Symbol;Acc:MGI:105938]	-
ENSMUSG00000056076	3185	3871	3028	2784	3027	2342	Eif3b	5	140419328	140443360	+	3346	protein_coding	eukaryotic translation initiation factor 3, subunit B [Source:MGI Symbol;Acc:MGI:106478]	-
ENSMUSG00000041560	2558	4009	3353	2350	3487	1977	Nop53	7	15936183	15946074	-	3847	protein_coding	NOP53 ribosome biogenesis factor [Source:MGI Symbol;Acc:MGI:2154441]	-
ENSMUSG00000068798	2870	3553	3549	1873	2868	3191	Rap1a	3	105727267	105801336	-	2607	protein_coding	RAS-related protein 1a [Source:MGI Symbol;Acc:MGI:97852]	-
ENSMUSG00000022463	4343	3317	2784	2512	3092	2016	Srebf2	15	82147181	82205379	+	7184	protein_coding	sterol regulatory element binding factor 2 [Source:MGI Symbol;Acc:MGI:107585]	bHLH
ENSMUSG00000017781	3512	3451	3077	1866	3126	2805	Pitpna	11	75588097	75628804	+	4129	protein_coding	phosphatidylinositol transfer protein, alpha [Source:MGI Symbol;Acc:MGI:99887]	-
ENSMUSG00000072501	3169	2384	2639	3028	2701	4853	Phf20l1	15	66577560	66647976	+	17447	protein_coding	PHD finger protein 20-like 1 [Source:MGI Symbol;Acc:MGI:2444412]	-
ENSMUSG00000047036	2903	2719	2540	3025	2902	4120	Zfp445	9	122844529	122866006	-	7409	protein_coding	zinc finger protein 445 [Source:MGI Symbol;Acc:MGI:2143340]	zf-C2H2
ENSMUSG00000032449	3248	3016	2820	2764	2727	3807	Slc25a36	9	97074961	97111157	-	9594	protein_coding	solute carrier family 25, member 36 [Source:MGI Symbol;Acc:MGI:1924909]	-
ENSMUSG00000024091	3037	3645	3005	2710	3078	3029	Vapa	17	65578327	65613555	-	3492	protein_coding	vesicle-associated membrane protein, associated protein A [Source:MGI Symbol;Acc:MGI:1353561]	-
ENSMUSG00000031488	3464	3974	3000	1664	2409	2178	Rab11fip1	8	27138773	27174646	-	10800	protein_coding	RAB11 family interacting protein 1 (class I) [Source:MGI Symbol;Acc:MGI:1923017]	-
ENSMUSG00000010097	2883	2163	2169	3167	3790	5352	Nxf1	19	8757073	8772475	+	5980	protein_coding	nuclear RNA export factor 1 [Source:MGI Symbol;Acc:MGI:1858330]	-
ENSMUSG00000027351	3429	3211	3494	2492	2483	2572	Spred1	2	117121374	117182279	+	6784	protein_coding	sprouty protein with EVH-1 domain 1, related sequence [Source:MGI Symbol;Acc:MGI:2150016]	-
ENSMUSG00000026883	3440	3356	3106	2404	2761	2396	Dab2ip	2	35558266	35730994	+	8366	protein_coding	disabled 2 interacting protein [Source:MGI Symbol;Acc:MGI:1916851]	-
ENSMUSG00000024812	3671	3840	3422	2016	1978	1784	Tjp2	19	24094505	24225030	-	5335	protein_coding	tight junction protein 2 [Source:MGI Symbol;Acc:MGI:1341872]	-
ENSMUSG00000017421	3405	2903	2631	2688	2961	3716	Zfp207	11	80383279	80405733	+	6658	protein_coding	zinc finger protein 207 [Source:MGI Symbol;Acc:MGI:1340045]	-
ENSMUSG00000027878	3767	3131	3090	2305	2558	2062	Notch2	3	98013527	98150361	+	10782	protein_coding	notch 2 [Source:MGI Symbol;Acc:MGI:97364]	-
ENSMUSG00000015143	3385	3271	2697	2363	3253	2458	Actn1	12	80167547	80260371	-	5533	protein_coding	actinin, alpha 1 [Source:MGI Symbol;Acc:MGI:2137706]	-
ENSMUSG00000032637	2954	2481	2300	3097	3820	4035	Atxn2l	7	126491708	126503437	-	4782	protein_coding	ataxin 2-like [Source:MGI Symbol;Acc:MGI:2446242]	-
ENSMUSG00000032536	3037	3043	2924	2517	3278	2881	Trak1	9	121297502	121474918	+	12568	protein_coding	trafficking protein, kinesin binding 1 [Source:MGI Symbol;Acc:MGI:1914345]	-
ENSMUSG00000041120	3382	3708	2895	2403	2658	1951	Nbl1	4	139082284	139092993	-	2033	protein_coding	neuroblastoma, suppression of tumorigenicity 1 [Source:MGI Symbol;Acc:MGI:104591]	-
ENSMUSG00000025362	3957	3991	2959	2054	2757	3030	Rps26	10	128624534	128626747	-	1544	protein_coding	ribosomal protein S26 [Source:MGI Symbol;Acc:MGI:1351628]	-
ENSMUSG00000026159	3607	3247	3554	2029	2059	2243	Agfg1	1	82839483	82901182	+	8384	protein_coding	ArfGAP with FG repeats 1 [Source:MGI Symbol;Acc:MGI:1333754]	-
ENSMUSG00000044217	4134	3451	2559	2054	3504	3130	Aqp5	15	99590782	99594829	+	2599	protein_coding	aquaporin 5 [Source:MGI Symbol;Acc:MGI:106215]	-
ENSMUSG00000071650	3713	3241	2817	2003	2443	2164	Ganab	19	8898090	8916663	+	3862	protein_coding	alpha glucosidase 2 alpha neutral subunit [Source:MGI Symbol;Acc:MGI:1097667]	-
ENSMUSG00000063358	3709	3301	3436	1905	2340	2182	Mapk1	16	16983382	17047453	+	7110	protein_coding	mitogen-activated protein kinase 1 [Source:MGI Symbol;Acc:MGI:1346858]	-
ENSMUSG00000022781	3828	3386	3453	1701	2128	1841	Pak2	16	32016290	32079342	-	6795	protein_coding	p21 (RAC1) activated kinase 2 [Source:MGI Symbol;Acc:MGI:1339984]	-
ENSMUSG00000019173	3289	3663	3209	2100	2952	2751	Rab5c	11	100715009	100738215	-	2194	protein_coding	RAB5C, member RAS oncogene family [Source:MGI Symbol;Acc:MGI:105306]	-
ENSMUSG00000055024	3741	3232	3115	2098	2229	2372	Ep300	15	81585351	81652077	+	14273	protein_coding	E1A binding protein p300 [Source:MGI Symbol;Acc:MGI:1276116]	-
ENSMUSG00000020671	3541	3577	3426	2067	2438	2119	Rab10	12	3247428	3309969	-	3513	protein_coding	RAB10, member RAS oncogene family [Source:MGI Symbol;Acc:MGI:105066]	-
ENSMUSG00000073639	3387	3365	3343	2394	2562	2088	Rab18	18	6765205	6790231	+	2257	protein_coding	RAB18, member RAS oncogene family [Source:MGI Symbol;Acc:MGI:102790]	-
ENSMUSG00000016664	3289	3628	3041	1857	2824	2285	Pacsin2	15	83375607	83464606	-	4908	protein_coding	protein kinase C and casein kinase substrate in neurons 2 [Source:MGI Symbol;Acc:MGI:1345153]	-
ENSMUSG00000038291	3249	3783	3258	2499	2545	1659	Snx25	8	46033261	46152159	-	4440	protein_coding	sorting nexin 25 [Source:MGI Symbol;Acc:MGI:2142610]	-
ENSMUSG00000042406	3088	3272	2632	2010	3423	4227	Atf4	15	80255184	80257541	+	2358	protein_coding	activating transcription factor 4 [Source:MGI Symbol;Acc:MGI:88096]	TF_bZIP
ENSMUSG00000036103	4423	3376	3338	1904	1852	1321	Colec12	18	9707648	9877995	+	3322	protein_coding	collectin sub-family member 12 [Source:MGI Symbol;Acc:MGI:2152907]	-
ENSMUSG00000060373	3289	3233	2840	2122	2737	2873	Hnrnpc	14	52073377	52104028	-	4322	protein_coding	heterogeneous nuclear ribonucleoprotein C [Source:MGI Symbol;Acc:MGI:107795]	-
ENSMUSG00000066568	3435	3299	3404	2215	2436	2136	Lsm14a	7	34344646	34393315	-	6136	protein_coding	LSM14A mRNA processing body assembly factor [Source:MGI Symbol;Acc:MGI:1914320]	-
ENSMUSG00000040385	3652	3825	3389	1792	2419	1316	Ppp1ca	19	4192158	4195419	+	1379	protein_coding	protein phosphatase 1 catalytic subunit alpha [Source:MGI Symbol;Acc:MGI:103016]	-
ENSMUSG00000039477	3584	3518	3120	2357	1938	1870	Tnrc18	5	142724661	142817662	-	12266	protein_coding	trinucleotide repeat containing 18 [Source:MGI Symbol;Acc:MGI:3648294]	-
ENSMUSG00000034574	3177	3957	3814	1938	1683	1628	Daam1	12	71831078	71992333	+	8096	protein_coding	dishevelled associated activator of morphogenesis 1 [Source:MGI Symbol;Acc:MGI:1914596]	-
ENSMUSG00000034243	3188	2839	2652	2231	2502	3819	Golgb1	16	36875140	36933085	+	11862	protein_coding	golgi autoantigen, golgin subfamily b, macrogolgin 1 [Source:MGI Symbol;Acc:MGI:1099447]	-
ENSMUSG00000046897	2613	2948	2681	2617	3509	3443	Zfp740	15	102203249	102215606	+	5091	protein_coding	zinc finger protein 740 [Source:MGI Symbol;Acc:MGI:1915994]	zf-C2H2
ENSMUSG00000022200	3131	3563	3104	2216	2503	2411	Golph3	15	12321450	12351591	+	3257	protein_coding	golgi phosphoprotein 3 [Source:MGI Symbol;Acc:MGI:1913879]	-
ENSMUSG00000023460	3111	3515	3324	1933	2537	2702	Rab12	17	66494512	66519729	-	3033	protein_coding	RAB12, member RAS oncogene family [Source:MGI Symbol;Acc:MGI:894284]	-
ENSMUSG00000033207	3931	3104	2876	2541	2407	1640	Mamdc2	19	23302609	23448322	-	3338	protein_coding	MAM domain containing 2 [Source:MGI Symbol;Acc:MGI:1918988]	-
ENSMUSG00000047867	2819	3335	3567	2555	2788	2919	Gimap6	6	48701582	48708225	-	3496	protein_coding	GTPase, IMAP family member 6 [Source:MGI Symbol;Acc:MGI:1918876]	-
ENSMUSG00000054604	3413	3424	3094	2109	2431	2385	Cggbp1	16	64851996	64859507	+	4522	protein_coding	CGG triplet repeat binding protein 1 [Source:MGI Symbol;Acc:MGI:2146370]	-
ENSMUSG00000005371	2806	3101	3161	2295	2641	3077	Fbxo11	17	87990859	88065291	-	4144	protein_coding	F-box protein 11 [Source:MGI Symbol;Acc:MGI:2147134]	-
ENSMUSG00000026510	3217	3534	3101	2810	2647	2678	Trp53bp2	1	182409172	182462432	+	4418	protein_coding	transformation related protein 53 binding protein 2 [Source:MGI Symbol;Acc:MGI:2138319]	-
ENSMUSG00000026070	2571	3710	2962	2196	2560	2323	Il18r1	1	40465552	40500854	+	4817	protein_coding	interleukin 18 receptor 1 [Source:MGI Symbol;Acc:MGI:105383]	-
ENSMUSG00000030788	3343	3589	3513	1789	2118	1853	Rnf141	7	110800432	110844457	-	10275	protein_coding	ring finger protein 141 [Source:MGI Symbol;Acc:MGI:1914400]	-
ENSMUSG00000024096	3022	3551	3172	2327	2452	2142	Ralbp1	17	65848418	65885798	-	4790	protein_coding	ralA binding protein 1 [Source:MGI Symbol;Acc:MGI:108466]	-
ENSMUSG00000022124	2625	2965	2861	2926	2821	3713	Fbxl3	14	103080239	103099566	-	5103	protein_coding	F-box and leucine-rich repeat protein 3 [Source:MGI Symbol;Acc:MGI:1354702]	-
ENSMUSG00000059263	3157	3503	3299	1901	2534	2444	Usp47	7	112023504	112111661	+	13755	protein_coding	ubiquitin specific peptidase 47 [Source:MGI Symbol;Acc:MGI:1922246]	-
ENSMUSG00000038776	3593	2844	2430	2979	3878	2835	Ephx1	1	180976210	181020904	-	1950	protein_coding	epoxide hydrolase 1, microsomal [Source:MGI Symbol;Acc:MGI:95405]	-
ENSMUSG00000009575	3294	3002	2986	2360	2941	2375	Cbx5	15	103191544	103239816	-	9006	protein_coding	chromobox 5 [Source:MGI Symbol;Acc:MGI:109372]	-
ENSMUSG00000000826	3202	3274	3125	2288	2770	2396	Dnajc5	2	181520485	181555133	+	6953	protein_coding	DnaJ heat shock protein family (Hsp40) member C5 [Source:MGI Symbol;Acc:MGI:892995]	-
ENSMUSG00000053510	3175	3448	3024	2286	2433	2529	Nrd1	4	109000655	109061777	+	7140	protein_coding	nardilysin, N-arginine dibasic convertase, NRD convertase 1 [Source:MGI Symbol;Acc:MGI:1201386]	-
ENSMUSG00000028581	3566	4055	3648	1921	2697	1776	Laptm5	4	130913125	130936141	+	3788	protein_coding	lysosomal-associated protein transmembrane 5 [Source:MGI Symbol;Acc:MGI:108046]	-
ENSMUSG00000031696	3680	3719	3280	1916	2081	1589	Vps35	8	85260392	85299802	-	8899	protein_coding	VPS35 retromer complex component [Source:MGI Symbol;Acc:MGI:1890467]	-
ENSMUSG00000038274	2636	3469	2577	2684	3913	3494	Fau	19	6057888	6059524	+	815	protein_coding	Finkel-Biskis-Reilly murine sarcoma virus (FBR-MuSV) ubiquitously expressed (fox derived) [Source:MGI Symbol;Acc:MGI:102547]	-
ENSMUSG00000002748	3756	2714	2677	2396	2532	2870	Baz1b	5	135187264	135246129	+	13667	protein_coding	bromodomain adjacent to zinc finger domain, 1B [Source:MGI Symbol;Acc:MGI:1353499]	-
ENSMUSG00000049281	4488	3065	4262	1648	1146	897	Scn3b	9	40269217	40291618	+	5461	protein_coding	sodium channel, voltage-gated, type III, beta [Source:MGI Symbol;Acc:MGI:1918882]	-
ENSMUSG00000007659	2916	3776	2574	2562	3468	1867	Bcl2l1	2	152780668	152831728	-	4586	protein_coding	BCL2-like 1 [Source:MGI Symbol;Acc:MGI:88139]	-
ENSMUSG00000031835	3385	3364	3187	2338	2068	1979	Mbtps1	8	119508156	119558735	-	10539	protein_coding	membrane-bound transcription factor peptidase, site 1 [Source:MGI Symbol;Acc:MGI:1927235]	-
ENSMUSG00000039304	3645	2923	3906	1886	1673	1722	Tnfsf10	3	27317028	27342427	+	5266	protein_coding	tumor necrosis factor (ligand) superfamily, member 10 [Source:MGI Symbol;Acc:MGI:107414]	-
ENSMUSG00000042042	2727	3724	3463	2279	2347	3067	Csgalnact2	6	118107452	118139140	-	5438	protein_coding	chondroitin sulfate N-acetylgalactosaminyltransferase 2 [Source:MGI Symbol;Acc:MGI:1926002]	-
ENSMUSG00000025492	3458	3608	3090	2143	2734	2500	Ifitm3	7	141009586	141010770	-	678	protein_coding	interferon induced transmembrane protein 3 [Source:MGI Symbol;Acc:MGI:1913391]	-
ENSMUSG00000072568	2485	3235	2817	2073	3228	3957	Fam84b	15	60818994	60853778	-	5926	protein_coding	family with sequence similarity 84, member B [Source:MGI Symbol;Acc:MGI:3026924]	-
ENSMUSG00000004364	3149	3556	3429	1731	2289	1838	Cul3	1	80264923	80340480	-	4873	protein_coding	cullin 3 [Source:MGI Symbol;Acc:MGI:1347360]	-
ENSMUSG00000026623	3233	3232	3494	1941	2046	1699	Lpgat1	1	191717834	191784255	+	7610	protein_coding	lysophosphatidylglycerol acyltransferase 1 [Source:MGI Symbol;Acc:MGI:2446186]	-
ENSMUSG00000027881	2633	2102	2288	3304	3112	5398	Prpf38b	3	108902805	108911727	-	6949	protein_coding	PRP38 pre-mRNA processing factor 38 (yeast) domain containing B [Source:MGI Symbol;Acc:MGI:1914171]	-
ENSMUSG00000012405	3129	3895	3073	876	3155	2796	Rpl15	14	18267823	18271391	-	2473	protein_coding	ribosomal protein L15 [Source:MGI Symbol;Acc:MGI:1913730]	-
ENSMUSG00000017677	2306	2641	2733	2926	2671	4635	Wsb1	11	79239372	79254671	-	3987	protein_coding	WD repeat and SOCS box-containing 1 [Source:MGI Symbol;Acc:MGI:1926139]	-
ENSMUSG00000038056	3345	2767	2940	2216	1901	2904	Kmt2c	5	25271798	25498783	-	20291	protein_coding	lysine (K)-specific methyltransferase 2C [Source:MGI Symbol;Acc:MGI:2444959]	-
ENSMUSG00000039115	3859	3455	2976	2190	2166	1642	Itga9	9	118606690	118901003	+	7691	protein_coding	integrin alpha 9 [Source:MGI Symbol;Acc:MGI:104756]	-
ENSMUSG00000014867	3461	3472	3094	2159	2472	1820	Surf4	2	26920040	26933928	-	3281	protein_coding	surfeit gene 4 [Source:MGI Symbol;Acc:MGI:98445]	-
ENSMUSG00000031825	3967	2950	2360	2558	2772	2062	Crispld2	8	119992438	120052793	+	4777	protein_coding	cysteine-rich secretory protein LCCL domain containing 2 [Source:MGI Symbol;Acc:MGI:1926142]	-
ENSMUSG00000030213	3223	3204	3143	1981	2151	2451	Atf7ip	6	136506167	136610862	+	20726	protein_coding	activating transcription factor 7 interacting protein [Source:MGI Symbol;Acc:MGI:1858965]	-
ENSMUSG00000001918	3010	2091	1767	3546	4401	4781	Slc1a5	7	16781340	16798274	+	4173	protein_coding	solute carrier family 1 (neutral amino acid transporter), member 5 [Source:MGI Symbol;Acc:MGI:105305]	-
ENSMUSG00000029381	3281	3283	2893	2198	2477	2061	Shroom3	5	92683435	92965318	+	13247	protein_coding	shroom family member 3 [Source:MGI Symbol;Acc:MGI:1351655]	-
ENSMUSG00000060002	3152	3498	3381	1861	2247	1788	Chpt1	10	88452745	88504073	-	8324	protein_coding	choline phosphotransferase 1 [Source:MGI Symbol;Acc:MGI:2384841]	-
ENSMUSG00000031586	3006	2671	2929	2543	3075	3153	Rbpms	8	33782643	33929863	-	6556	protein_coding	RNA binding protein gene with multiple splicing [Source:MGI Symbol;Acc:MGI:1334446]	-
ENSMUSG00000019432	2976	2625	2130	3268	3519	3880	Ddx39b	17	35241746	35253707	+	3783	protein_coding	DEAD (Asp-Glu-Ala-Asp) box polypeptide 39B [Source:MGI Symbol;Acc:MGI:99240]	-
ENSMUSG00000062980	3065	3531	3461	1872	2037	1918	Cped1	6	21985916	22256404	+	8279	protein_coding	cadherin-like and PC-esterase domain containing 1 [Source:MGI Symbol;Acc:MGI:2444814]	-
ENSMUSG00000056342	3604	3605	3473	1475	1349	1556	Usp34	11	23306895	23490560	+	18453	protein_coding	ubiquitin specific peptidase 34 [Source:MGI Symbol;Acc:MGI:109473]	-
ENSMUSG00000032434	3254	3519	3520	1726	1898	1238	Cmtm6	9	114731116	114749344	+	3440	protein_coding	CKLF-like MARVEL transmembrane domain containing 6 [Source:MGI Symbol;Acc:MGI:2447165]	-
ENSMUSG00000038991	3620	3181	2874	2075	2760	2301	Txndc5	13	38500079	38528824	-	4492	protein_coding	thioredoxin domain containing 5 [Source:MGI Symbol;Acc:MGI:2145316]	-
ENSMUSG00000032712	3029	3046	2779	2223	2489	3017	Resf1	6	149309414	149335663	+	9629	protein_coding	retroelement silencing factor 1 [Source:MGI Symbol;Acc:MGI:1914496]	-
ENSMUSG00000028413	3232	3314	2737	2280	2612	2551	B4galt1	4	40804602	40854005	-	4234	protein_coding	UDP-Gal:betaGlcNAc beta 1,4- galactosyltransferase, polypeptide 1 [Source:MGI Symbol;Acc:MGI:95705]	-
ENSMUSG00000045973	3266	3130	2726	2324	2675	2677	Slc25a51	4	45395923	45408766	-	5510	protein_coding	solute carrier family 25, member 51 [Source:MGI Symbol;Acc:MGI:2684984]	-
ENSMUSG00000028184	3805	3308	3456	1616	1423	1518	Adgrl2	3	148815583	148990555	-	14198	protein_coding	adhesion G protein-coupled receptor L2 [Source:MGI Symbol;Acc:MGI:2139714]	-
ENSMUSG00000055302	3260	3333	2805	2018	2977	2501	Mrfap1	5	36794867	36796772	-	1648	protein_coding	Morf4 family associated protein 1 [Source:MGI Symbol;Acc:MGI:1914818]	-
ENSMUSG00000058835	3137	3209	3374	2059	2219	2667	Abi1	2	22940073	23040241	-	4032	protein_coding	abl-interactor 1 [Source:MGI Symbol;Acc:MGI:104913]	-
ENSMUSG00000029390	3098	3216	2800	2028	2794	3141	Tmed2	5	124540695	124550506	+	2527	protein_coding	transmembrane p24 trafficking protein 2 [Source:MGI Symbol;Acc:MGI:1929269]	-
ENSMUSG00000023034	837	2649	2511	2687	2296	1514	Nr4a1	15	101254269	101274795	+	3509	protein_coding	nuclear receptor subfamily 4, group A, member 1 [Source:MGI Symbol;Acc:MGI:1352454]	NGFIB-like
ENSMUSG00000003518	4037	3454	3303	1677	1693	1210	Dusp3	11	101971143	101987013	-	4682	protein_coding	dual specificity phosphatase 3 (vaccinia virus phosphatase VH1-related) [Source:MGI Symbol;Acc:MGI:1919599]	-
ENSMUSG00000018411	2767	2150	2386	2565	3103	3859	Mapt	11	104231390	104332090	+	7531	protein_coding	microtubule-associated protein tau [Source:MGI Symbol;Acc:MGI:97180]	-
ENSMUSG00000018209	2897	3569	3310	1666	1909	1771	Stk4	2	164070322	164155524	+	5860	protein_coding	serine/threonine kinase 4 [Source:MGI Symbol;Acc:MGI:1929004]	-
ENSMUSG00000019947	3010	3287	2879	2090	2320	2452	Arid5b	10	68092520	68278740	-	10060	protein_coding	AT rich interactive domain 5B (MRF1-like) [Source:MGI Symbol;Acc:MGI:2175912]	ARID
ENSMUSG00000002147	2960	2765	2779	2698	3036	2594	Stat6	10	127642986	127660957	+	4402	protein_coding	signal transducer and activator of transcription 6 [Source:MGI Symbol;Acc:MGI:103034]	STAT
ENSMUSG00000003500	3018	3132	2909	2356	2560	2263	Impdh1	6	29200434	29216364	-	3294	protein_coding	inosine monophosphate dehydrogenase 1 [Source:MGI Symbol;Acc:MGI:96567]	-
ENSMUSG00000031661	2641	3294	3009	2267	3149	2148	Nkd1	8	88521354	88594884	+	4558	protein_coding	naked cuticle 1 [Source:MGI Symbol;Acc:MGI:2135954]	-
ENSMUSG00000001017	2960	2881	2754	2646	2745	3157	Chtop	3	90498956	90509498	-	3637	protein_coding	chromatin target of PRMT1 [Source:MGI Symbol;Acc:MGI:1913761]	-
ENSMUSG00000036309	3162	3190	3070	1997	2905	2598	Skp1a	11	52231995	52246858	+	2211	protein_coding	S-phase kinase-associated protein 1A [Source:MGI Symbol;Acc:MGI:103575]	-
ENSMUSG00000022912	3155	3377	3331	1930	2198	2150	Pros1	16	62854307	62929346	+	4088	protein_coding	protein S (alpha) [Source:MGI Symbol;Acc:MGI:1095733]	-
ENSMUSG00000037458	3353	3403	2771	1861	2151	2139	Azin1	15	38487427	38519266	-	6256	protein_coding	antizyme inhibitor 1 [Source:MGI Symbol;Acc:MGI:1859169]	-
ENSMUSG00000022255	3038	3387	3457	1804	2398	2449	Mtdh	15	34082694	34145624	+	15347	protein_coding	metadherin [Source:MGI Symbol;Acc:MGI:1914404]	-
ENSMUSG00000029030	3100	3258	3045	2020	2756	2246	Tprgl	4	154157485	154160666	-	2242	protein_coding	transformation related protein 63 regulated like [Source:MGI Symbol;Acc:MGI:1915058]	-
ENSMUSG00000044791	3411	3381	3273	1844	1945	1870	Setd2	9	110532597	110618633	+	10754	protein_coding	SET domain containing 2 [Source:MGI Symbol;Acc:MGI:1918177]	-
ENSMUSG00000016128	3082	3073	2978	2258	2323	2083	Stard13	5	151037510	151233836	-	8594	protein_coding	StAR-related lipid transfer (START) domain containing 13 [Source:MGI Symbol;Acc:MGI:2385331]	-
ENSMUSG00000032423	3268	3234	3175	1866	2199	2557	Syncrip	9	88447009	88482574	-	12297	protein_coding	synaptotagmin binding, cytoplasmic RNA interacting protein [Source:MGI Symbol;Acc:MGI:1891690]	-
ENSMUSG00000025510	3656	3373	2956	1655	2722	1814	Cd151	7	141467392	141471473	+	2741	protein_coding	CD151 antigen [Source:MGI Symbol;Acc:MGI:1096360]	-
ENSMUSG00000002602	3286	3843	3568	1918	2003	1718	Axl	7	25757273	25788705	-	5033	protein_coding	AXL receptor tyrosine kinase [Source:MGI Symbol;Acc:MGI:1347244]	-
ENSMUSG00000030432	3174	3294	2912	2153	3339	2797	Rpl28	7	4792874	4795066	+	1840	protein_coding	ribosomal protein L28 [Source:MGI Symbol;Acc:MGI:101839]	-
ENSMUSG00000030704	3360	3337	3158	1726	2170	2112	Rab6a	7	100607410	100641268	+	3728	protein_coding	RAB6A, member RAS oncogene family [Source:MGI Symbol;Acc:MGI:894313]	-
ENSMUSG00000032594	2633	2767	2265	2584	3384	3774	Ip6k1	9	108002501	108048782	+	6487	protein_coding	inositol hexaphosphate kinase 1 [Source:MGI Symbol;Acc:MGI:1351633]	-
ENSMUSG00000001036	2901	3348	3138	2055	2734	2321	Epn2	11	61517249	61579687	-	5228	protein_coding	epsin 2 [Source:MGI Symbol;Acc:MGI:1333766]	-
ENSMUSG00000052539	4146	3537	3166	1377	1515	1507	Magi3	3	104013259	104220374	-	8520	protein_coding	membrane associated guanylate kinase, WW and PDZ domain containing 3 [Source:MGI Symbol;Acc:MGI:1923484]	-
ENSMUSG00000024045	2537	2205	2066	3000	3069	5152	Akap8	17	32303676	32321153	-	3695	protein_coding	A kinase (PRKA) anchor protein 8 [Source:MGI Symbol;Acc:MGI:1928488]	-
ENSMUSG00000062098	2851	3327	3806	2283	1794	1417	Btbd3	2	138256565	138589292	+	5776	protein_coding	BTB (POZ) domain containing 3 [Source:MGI Symbol;Acc:MGI:2385155]	-
ENSMUSG00000020571	3789	2887	2543	2552	2469	1845	Pdia6	12	17266545	17284770	+	3745	protein_coding	protein disulfide isomerase associated 6 [Source:MGI Symbol;Acc:MGI:1919103]	-
ENSMUSG00000022390	3430	3060	2893	2334	2605	2357	Zc3h7b	15	81745057	81796260	+	10045	protein_coding	zinc finger CCCH type containing 7B [Source:MGI Symbol;Acc:MGI:1328310]	-
ENSMUSG00000021669	2909	3180	2875	2102	2388	3035	Col4a3bp	13	96542618	96640167	+	8236	protein_coding	collagen, type IV, alpha 3 (Goodpasture antigen) binding protein [Source:MGI Symbol;Acc:MGI:1915268]	-
ENSMUSG00000035133	3333	3699	3728	1322	1496	1717	Arhgap5	12	52503972	52571975	+	10887	protein_coding	Rho GTPase activating protein 5 [Source:MGI Symbol;Acc:MGI:1332637]	-
ENSMUSG00000040725	3151	3176	3140	1802	2485	1972	Hnrnpul1	7	25721165	25754757	-	8654	protein_coding	heterogeneous nuclear ribonucleoprotein U-like 1 [Source:MGI Symbol;Acc:MGI:2443517]	-
ENSMUSG00000007097	2835	2150	2263	3135	3186	3315	Atp1a2	1	172271709	172298064	-	7038	protein_coding	ATPase, Na+/K+ transporting, alpha 2 polypeptide [Source:MGI Symbol;Acc:MGI:88106]	-
ENSMUSG00000034269	3319	2889	3112	2340	2270	2199	Setd5	6	113077365	113153435	+	18347	protein_coding	SET domain containing 5 [Source:MGI Symbol;Acc:MGI:1920145]	-
ENSMUSG00000044308	2960	3362	3384	2153	2087	2196	Ubr3	2	69897246	70024013	+	9719	protein_coding	ubiquitin protein ligase E3 component n-recognin 3 [Source:MGI Symbol;Acc:MGI:1861100]	-
ENSMUSG00000031167	2269	3221	2837	2253	3475	3794	Rbm3	X	8138975	8145880	-	4698	protein_coding	RNA binding motif (RNP1, RRM) protein 3 [Source:MGI Symbol;Acc:MGI:1099460]	-
ENSMUSG00000018965	3374	3194	2704	1811	2813	2590	Ywhah	5	33018816	33027966	+	3709	protein_coding	tyrosine 3-monooxygenase/tryptophan 5-monooxygenase activation protein, eta polypeptide [Source:MGI Symbol;Acc:MGI:109194]	-
ENSMUSG00000016319	3405	3935	2995	1746	2246	1255	Slc25a5	X	36795651	36798807	+	1646	protein_coding	solute carrier family 25 (mitochondrial carrier, adenine nucleotide translocator), member 5 [Source:MGI Symbol;Acc:MGI:1353496]	-
ENSMUSG00000054766	3238	2990	2770	2302	2787	2910	Set	2	30057378	30072577	+	4070	protein_coding	SET nuclear oncogene [Source:MGI Symbol;Acc:MGI:1860267]	-
ENSMUSG00000001098	3312	4083	3591	1295	1441	972	Kctd10	5	114363567	114380508	-	4039	protein_coding	potassium channel tetramerisation domain containing 10 [Source:MGI Symbol;Acc:MGI:2141207]	-
ENSMUSG00000038900	2674	3259	2808	2068	3282	3464	Rpl12	2	32961559	32965345	+	3598	protein_coding	ribosomal protein L12 [Source:MGI Symbol;Acc:MGI:98002]	-
ENSMUSG00000032060	3480	3408	3054	2245	2711	1964	Cryab	9	50751325	50756636	+	1479	protein_coding	crystallin, alpha B [Source:MGI Symbol;Acc:MGI:88516]	-
ENSMUSG00000021559	2572	3378	2824	2126	2227	2097	Dapk1	13	60601947	60763191	+	9012	protein_coding	death associated protein kinase 1 [Source:MGI Symbol;Acc:MGI:1916885]	-
ENSMUSG00000070047	4059	3000	3012	1588	1792	1647	Fat1	8	44935447	45052257	+	15655	protein_coding	FAT atypical cadherin 1 [Source:MGI Symbol;Acc:MGI:109168]	-
ENSMUSG00000070544	3335	3263	2955	1697	2292	2068	Top1	2	160645888	160722764	+	10426	protein_coding	topoisomerase (DNA) I [Source:MGI Symbol;Acc:MGI:98788]	-
ENSMUSG00000031029	2809	3612	3308	2284	2759	1909	Eif3f	7	108934417	108942951	+	2891	protein_coding	eukaryotic translation initiation factor 3, subunit F [Source:MGI Symbol;Acc:MGI:1913335]	-
ENSMUSG00000020777	2741	3336	2744	1916	2914	2617	Acox1	11	116171888	116199045	-	5082	protein_coding	acyl-Coenzyme A oxidase 1, palmitoyl [Source:MGI Symbol;Acc:MGI:1330812]	-
ENSMUSG00000034127	2929	3476	3194	2122	2830	2371	Tspan8	10	115816832	115849893	+	1702	protein_coding	tetraspanin 8 [Source:MGI Symbol;Acc:MGI:2384918]	-
ENSMUSG00000024359	2981	3118	2771	2227	2712	2592	Hspa9	18	34937414	34954357	-	3932	protein_coding	heat shock protein 9 [Source:MGI Symbol;Acc:MGI:96245]	-
ENSMUSG00000067212	2306	3299	2632	2701	3629	2481	H2-T23	17	36029773	36032855	-	2889	protein_coding	histocompatibility 2, T region locus 23 [Source:MGI Symbol;Acc:MGI:95957]	-
ENSMUSG00000026773	3472	2885	2191	3134	3132	2717	Pfkfb3	2	11471433	11554077	-	7561	protein_coding	6-phosphofructo-2-kinase/fructose-2,6-biphosphatase 3 [Source:MGI Symbol;Acc:MGI:2181202]	-
ENSMUSG00000037965	2492	1819	1932	3158	3074	5957	Zc3h7a	16	11136592	11176393	-	9160	protein_coding	zinc finger CCCH type containing 7 A [Source:MGI Symbol;Acc:MGI:2445044]	-
ENSMUSG00000027366	3184	3228	3497	2217	2016	2085	Sppl2a	2	126890391	126933235	-	8665	protein_coding	signal peptide peptidase like 2A [Source:MGI Symbol;Acc:MGI:1913802]	-
ENSMUSG00000040479	2913	2893	2755	2809	2825	2855	Dgkz	2	91932824	91975864	-	6270	protein_coding	diacylglycerol kinase zeta [Source:MGI Symbol;Acc:MGI:1278339]	-
ENSMUSG00000021972	3234	2958	3284	2374	2131	2177	Hmbox1	14	64811600	64949871	-	9681	protein_coding	homeobox containing 1 [Source:MGI Symbol;Acc:MGI:2445066]	Homeobox
ENSMUSG00000052915	2913	2778	2433	2213	2885	3297	Msl1	11	98795516	98807859	+	5433	protein_coding	male specific lethal 1 [Source:MGI Symbol;Acc:MGI:1921276]	-
ENSMUSG00000023830	3261	3174	2906	2086	2020	1713	Igf2r	17	12682406	12769664	-	9308	protein_coding	insulin-like growth factor 2 receptor [Source:MGI Symbol;Acc:MGI:96435]	-
ENSMUSG00000022964	3329	3292	2984	1692	2475	1998	Tmem50b	16	91574503	91597800	-	2446	protein_coding	transmembrane protein 50B [Source:MGI Symbol;Acc:MGI:1925225]	-
ENSMUSG00000074748	3320	2864	2926	1930	2701	2365	Atxn7l3b	10	112925430	112929001	-	3572	protein_coding	ataxin 7-like 3B [Source:MGI Symbol;Acc:MGI:1914971]	-
ENSMUSG00000005506	3382	2730	2648	1940	2588	2881	Celf1	2	90940382	91019497	+	8446	protein_coding	CUGBP, Elav-like family member 1 [Source:MGI Symbol;Acc:MGI:1342295]	-
ENSMUSG00000037234	3716	2914	3317	1761	1712	1975	Hook3	8	26021421	26119224	-	28486	protein_coding	hook microtubule tethering protein 3 [Source:MGI Symbol;Acc:MGI:2443554]	-
ENSMUSG00000059208	3026	2600	2368	2402	2920	2960	Hnrnpm	17	33646233	33686860	-	4701	protein_coding	heterogeneous nuclear ribonucleoprotein M [Source:MGI Symbol;Acc:MGI:1926465]	-
ENSMUSG00000096210	3102	3440	3510	2153	2228	1574	H1f0	15	79028450	79030504	+	2055	protein_coding	H1 histone family, member 0 [Source:MGI Symbol;Acc:MGI:95893]	-
ENSMUSG00000021870	3173	3399	3112	1753	2102	1661	Slmap	14	26413168	26534931	-	8054	protein_coding	sarcolemma associated protein [Source:MGI Symbol;Acc:MGI:1933549]	-
ENSMUSG00000035954	2734	2843	2972	2215	1851	2510	Dock4	12	40445952	40846874	+	22923	protein_coding	dedicator of cytokinesis 4 [Source:MGI Symbol;Acc:MGI:1918006]	-
ENSMUSG00000031633	2586	2915	2482	2392	2651	2063	Slc25a4	8	46206797	46211284	-	2353	protein_coding	solute carrier family 25 (mitochondrial carrier, adenine nucleotide translocator), member 4 [Source:MGI Symbol;Acc:MGI:1353495]	-
ENSMUSG00000028369	3394	2594	3390	2351	1670	1177	Svep1	4	58042442	58206859	-	16117	protein_coding	sushi, von Willebrand factor type A, EGF and pentraxin domain containing 1 [Source:MGI Symbol;Acc:MGI:1928849]	-
ENSMUSG00000008683	2677	3348	2898	2372	3349	3027	Rps15a	7	118104372	118116188	-	6270	protein_coding	ribosomal protein S15A [Source:MGI Symbol;Acc:MGI:2389091]	-
ENSMUSG00000033499	3023	3006	2733	2113	2435	2781	Larp4b	13	9093881	9174451	+	8464	protein_coding	La ribonucleoprotein domain family, member 4B [Source:MGI Symbol;Acc:MGI:106330]	-
ENSMUSG00000029710	3727	2746	3022	2122	2493	2081	Ephb4	5	137350109	137378669	+	4640	protein_coding	Eph receptor B4 [Source:MGI Symbol;Acc:MGI:104757]	-
ENSMUSG00000033684	2587	2953	2816	2565	3835	2055	Qsox1	1	155776029	155812889	-	8291	protein_coding	quiescin Q6 sulfhydryl oxidase 1 [Source:MGI Symbol;Acc:MGI:1330818]	-
ENSMUSG00000026223	3240	3292	2940	1654	2801	1941	Itm2c	1	85894281	85908675	+	2491	protein_coding	integral membrane protein 2C [Source:MGI Symbol;Acc:MGI:1927594]	-
ENSMUSG00000020029	2878	3396	2900	1647	2454	2030	Nudt4	10	95547007	95564146	-	3210	protein_coding	nudix (nucleoside diphosphate linked moiety X)-type motif 4 [Source:MGI Symbol;Acc:MGI:1918457]	-
ENSMUSG00000035000	3454	3157	2987	1725	2018	2065	Dpp4	2	62330073	62412231	-	6319	protein_coding	dipeptidylpeptidase 4 [Source:MGI Symbol;Acc:MGI:94919]	-
ENSMUSG00000038708	3081	2905	2850	2150	2001	2034	Golga4	9	118506267	118582519	+	13602	protein_coding	golgi autoantigen, golgin subfamily a, 4 [Source:MGI Symbol;Acc:MGI:1859646]	-
ENSMUSG00000022312	2542	3720	3188	2145	2664	2173	Eif3h	15	51786558	51865523	-	1612	protein_coding	eukaryotic translation initiation factor 3, subunit H [Source:MGI Symbol;Acc:MGI:1915385]	-
ENSMUSG00000035258	3568	3058	3164	1942	1530	2106	Abi3bp	16	56477878	56690135	+	7416	protein_coding	ABI gene family, member 3 (NESH) binding protein [Source:MGI Symbol;Acc:MGI:2444583]	-
ENSMUSG00000003660	3527	3432	3267	1621	1700	1099	Snrnp200	2	127208386	127240451	+	7819	protein_coding	small nuclear ribonucleoprotein 200 (U5) [Source:MGI Symbol;Acc:MGI:2444401]	-
ENSMUSG00000042520	3150	2948	2824	1912	2379	2379	Ubap2l	3	90000140	90052628	-	18659	protein_coding	ubiquitin-associated protein 2-like [Source:MGI Symbol;Acc:MGI:1921633]	-
ENSMUSG00000033335	2888	3121	2868	2141	2659	2304	Dnm2	9	21424908	21507759	+	5330	protein_coding	dynamin 2 [Source:MGI Symbol;Acc:MGI:109547]	-
ENSMUSG00000007564	3217	3258	2905	1717	2529	2006	Ppp2r1a	17	20945311	20965916	+	3411	protein_coding	protein phosphatase 2, regulatory subunit A, alpha [Source:MGI Symbol;Acc:MGI:1926334]	-
ENSMUSG00000036402	3119	3385	3132	1990	2115	1832	Gng12	6	66896397	67021350	+	4727	protein_coding	guanine nucleotide binding protein (G protein), gamma 12 [Source:MGI Symbol;Acc:MGI:1336171]	-
ENSMUSG00000022865	3959	3341	2811	2069	1774	1709	Cxadr	16	78301489	78359774	+	7400	protein_coding	coxsackie virus and adenovirus receptor [Source:MGI Symbol;Acc:MGI:1201679]	-
ENSMUSG00000029406	3322	2670	2736	2413	2398	2762	Pitpnm2	5	124118690	124249760	-	12843	protein_coding	phosphatidylinositol transfer protein, membrane-associated 2 [Source:MGI Symbol;Acc:MGI:1336192]	-
ENSMUSG00000078515	2932	2877	2604	1951	2402	2488	Ddi2	4	141677549	141723419	-	9553	protein_coding	DNA-damage inducible protein 2 [Source:MGI Symbol;Acc:MGI:1917244]	-
ENSMUSG00000000805	2611	2660	2768	2121	3676	3014	Car4	11	84957786	84966044	+	1966	protein_coding	carbonic anhydrase 4 [Source:MGI Symbol;Acc:MGI:1096574]	-
ENSMUSG00000021660	2670	3119	2688	2376	3358	3324	Btf3	13	98309896	98317006	-	1739	protein_coding	basic transcription factor 3 [Source:MGI Symbol;Acc:MGI:1202875]	-
ENSMUSG00000066551	2630	3192	2727	2245	2903	3260	Hmgb1	5	149046702	149184489	-	5023	protein_coding	high mobility group box 1 [Source:MGI Symbol;Acc:MGI:96113]	HMG
ENSMUSG00000054611	2930	2605	2521	2852	2423	2745	Kdm2a	19	4314419	4398285	-	14294	protein_coding	lysine (K)-specific demethylase 2A [Source:MGI Symbol;Acc:MGI:1354736]	-
ENSMUSG00000021585	2942	3234	3245	1778	2015	1836	Cast	13	74692368	74808810	-	11470	protein_coding	calpastatin [Source:MGI Symbol;Acc:MGI:1098236]	-
ENSMUSG00000022812	3539	3212	3287	2013	1821	1680	Gsk3b	16	38089001	38246084	+	9831	protein_coding	glycogen synthase kinase 3 beta [Source:MGI Symbol;Acc:MGI:1861437]	-
ENSMUSG00000020019	2710	3504	3349	1608	2071	1719	Ntn4	10	93640681	93747207	+	3741	protein_coding	netrin 4 [Source:MGI Symbol;Acc:MGI:1888978]	-
ENSMUSG00000027217	3289	2924	3114	2038	1704	1123	Tspan18	2	93201760	93334505	-	8175	protein_coding	tetraspanin 18 [Source:MGI Symbol;Acc:MGI:1917186]	-
ENSMUSG00000035929	2265	2877	2445	2969	3829	3901	H2-Q4	17	35379617	35385290	+	2596	protein_coding	histocompatibility 2, Q region locus 4 [Source:MGI Symbol;Acc:MGI:95933]	-
ENSMUSG00000024513	2793	2987	3009	2298	2720	2664	Mbd2	18	70568189	70626131	+	3214	protein_coding	methyl-CpG binding domain protein 2 [Source:MGI Symbol;Acc:MGI:1333813]	MBD
ENSMUSG00000030062	3407	3022	2677	2037	2678	2276	Rpn1	6	88084482	88105304	+	4512	protein_coding	ribophorin I [Source:MGI Symbol;Acc:MGI:98084]	-
ENSMUSG00000073418	3944	5692	1632	1573	2150	2196	C4b	17	34728380	34743882	-	5695	protein_coding	complement component 4B (Chido blood group) [Source:MGI Symbol;Acc:MGI:88228]	-
ENSMUSG00000034731	3068	2236	3164	2292	2044	2671	Dgkh	14	78558750	78732776	-	16979	protein_coding	diacylglycerol kinase, eta [Source:MGI Symbol;Acc:MGI:2444188]	-
ENSMUSG00000033004	3303	2734	2890	1809	1817	2586	Mycbp2	14	103113411	103346814	-	19248	protein_coding	MYC binding protein 2, E3 ubiquitin protein ligase [Source:MGI Symbol;Acc:MGI:2179432]	-
ENSMUSG00000030861	2845	2987	3071	2532	2219	1944	Acadsb	7	131410601	131448944	+	7179	protein_coding	acyl-Coenzyme A dehydrogenase, short/branched chain [Source:MGI Symbol;Acc:MGI:1914135]	-
ENSMUSG00000028557	2945	3242	3212	1765	2144	2184	Rnf11	4	109451098	109484728	-	4263	protein_coding	ring finger protein 11 [Source:MGI Symbol;Acc:MGI:1352759]	-
ENSMUSG00000038648	3404	3073	3130	1784	2022	1231	Creb3l2	6	37327255	37442146	-	7283	protein_coding	cAMP responsive element binding protein 3-like 2 [Source:MGI Symbol;Acc:MGI:2442695]	TF_bZIP
ENSMUSG00000017843	3156	3237	3254	1677	2229	1841	Ppp2r5c	12	110447120	110583062	+	8286	protein_coding	protein phosphatase 2, regulatory subunit B', gamma [Source:MGI Symbol;Acc:MGI:1349475]	-
ENSMUSG00000042650	3005	3249	2801	1952	2297	1846	Alkbh5	11	60536381	60558512	+	5987	protein_coding	alkB homolog 5, RNA demethylase [Source:MGI Symbol;Acc:MGI:2144489]	-
ENSMUSG00000041530	3424	2718	3044	2311	2210	2074	Ago1	4	126435012	126468583	-	8120	protein_coding	argonaute RISC catalytic subunit 1 [Source:MGI Symbol;Acc:MGI:2446630]	-
ENSMUSG00000030779	2490	2470	2453	2843	2429	3514	Rbbp6	7	122965686	123002557	+	12915	protein_coding	retinoblastoma binding protein 6, ubiquitin ligase [Source:MGI Symbol;Acc:MGI:894835]	-
ENSMUSG00000020894	2566	2284	2188	3116	3530	3865	Vamp2	11	69088490	69092384	+	3809	protein_coding	vesicle-associated membrane protein 2 [Source:MGI Symbol;Acc:MGI:1313277]	-
ENSMUSG00000040451	2910	3331	3455	2215	2310	1699	Sgms1	19	32122727	32389714	-	10299	protein_coding	sphingomyelin synthase 1 [Source:MGI Symbol;Acc:MGI:2444110]	-
ENSMUSG00000026014	3622	2486	2747	1493	2016	2099	Raph1	1	60482292	60567104	-	20498	protein_coding	Ras association (RalGDS/AF-6) and pleckstrin homology domains 1 [Source:MGI Symbol;Acc:MGI:1924550]	-
ENSMUSG00000018846	3448	3234	3363	1483	1480	1259	Pank3	11	35769484	35791285	+	7376	protein_coding	pantothenate kinase 3 [Source:MGI Symbol;Acc:MGI:2387464]	-
ENSMUSG00000006498	3426	2872	2874	1875	2396	2354	Ptbp1	10	79854427	79864771	+	4740	protein_coding	polypyrimidine tract binding protein 1 [Source:MGI Symbol;Acc:MGI:97791]	-
ENSMUSG00000020132	2767	3115	2913	2074	2776	2475	Rab21	10	115287084	115315594	-	5047	protein_coding	RAB21, member RAS oncogene family [Source:MGI Symbol;Acc:MGI:894308]	-
ENSMUSG00000029994	3395	3585	2804	1751	2311	1755	Anxa4	6	86736840	86793584	-	4645	protein_coding	annexin A4 [Source:MGI Symbol;Acc:MGI:88030]	-
ENSMUSG00000003031	2244	2617	2530	2357	3213	3598	Cdkn1b	6	134920401	134925513	+	4552	protein_coding	cyclin-dependent kinase inhibitor 1B [Source:MGI Symbol;Acc:MGI:104565]	-
ENSMUSG00000031422	3187	2861	2642	2054	2652	2966	Morf4l2	X	136732942	136743690	-	3135	protein_coding	mortality factor 4 like 2 [Source:MGI Symbol;Acc:MGI:1927167]	-
ENSMUSG00000032827	2793	2467	2281	2651	2322	4100	Ppp1r9a	6	4902917	5165661	+	14531	protein_coding	protein phosphatase 1, regulatory subunit 9A [Source:MGI Symbol;Acc:MGI:2442401]	-
ENSMUSG00000031865	3070	3177	2826	2022	2258	1686	Dctn1	6	83165920	83200117	+	6509	protein_coding	dynactin 1 [Source:MGI Symbol;Acc:MGI:107745]	-
ENSMUSG00000021224	3134	2621	2929	2131	2552	2548	Numb	12	83794034	83921934	-	3917	protein_coding	NUMB endocytic adaptor protein [Source:MGI Symbol;Acc:MGI:107423]	-
ENSMUSG00000036427	2737	2814	2403	2457	3096	2734	Gpi1	7	34201330	34230336	-	6452	protein_coding	glucose phosphate isomerase 1 [Source:MGI Symbol;Acc:MGI:95797]	-
ENSMUSG00000057841	2943	3781	3051	2134	2583	1317	Rpl32	6	115805505	115808747	-	963	protein_coding	ribosomal protein L32 [Source:MGI Symbol;Acc:MGI:98038]	-
ENSMUSG00000006273	3005	3204	2535	2319	2785	2505	Atp6v1b2	8	69088646	69113711	+	5305	protein_coding	ATPase, H+ transporting, lysosomal V1 subunit B2 [Source:MGI Symbol;Acc:MGI:109618]	-
ENSMUSG00000078670	3537	3364	2837	1729	2064	1512	Fam174b	7	73740302	73776919	+	3262	protein_coding	family with sequence similarity 174, member B [Source:MGI Symbol;Acc:MGI:3698178]	-
ENSMUSG00000025743	3529	3290	3495	2005	1936	884	Sdc3	4	130792537	130826319	+	5989	protein_coding	syndecan 3 [Source:MGI Symbol;Acc:MGI:1349163]	-
ENSMUSG00000055737	2595	3390	3447	2094	1862	1820	Ghr	15	3317760	3583492	-	9053	protein_coding	growth hormone receptor [Source:MGI Symbol;Acc:MGI:95708]	-
ENSMUSG00000021466	2555	2780	2885	2134	2099	2433	Ptch1	13	63508328	63573598	-	14185	protein_coding	patched 1 [Source:MGI Symbol;Acc:MGI:105373]	-
ENSMUSG00000020358	2986	3211	2833	1872	2379	2149	Hnrnpab	11	51600100	51606847	-	2782	protein_coding	heterogeneous nuclear ribonucleoprotein A/B [Source:MGI Symbol;Acc:MGI:1330294]	-
ENSMUSG00000037876	2988	2890	2949	2071	1918	2609	Jmjd1c	10	67096125	67256326	+	17822	protein_coding	jumonji domain containing 1C [Source:MGI Symbol;Acc:MGI:1918614]	-
ENSMUSG00000033361	2941	2941	2484	2434	2438	2047	Prrg3	X	71962624	71972722	+	6087	protein_coding	proline rich Gla (G-carboxyglutamic acid) 3 (transmembrane) [Source:MGI Symbol;Acc:MGI:2685214]	-
ENSMUSG00000051615	3474	2932	3154	1562	1842	1830	Rap2a	14	120478444	120507194	+	4191	protein_coding	RAS related protein 2a [Source:MGI Symbol;Acc:MGI:97855]	-
ENSMUSG00000000275	2923	3211	2973	1695	2289	2527	Trim25	11	88999376	89020293	+	5754	protein_coding	tripartite motif-containing 25 [Source:MGI Symbol;Acc:MGI:102749]	-
ENSMUSG00000019189	2996	2957	2614	2393	2674	2650	Rnf145	11	44518964	44565520	+	7786	protein_coding	ring finger protein 145 [Source:MGI Symbol;Acc:MGI:1921565]	-
ENSMUSG00000048874	2963	2749	2699	1993	2303	2572	Phf3	1	30802339	30873921	-	14190	protein_coding	PHD finger protein 3 [Source:MGI Symbol;Acc:MGI:2446126]	-
ENSMUSG00000021264	2831	3085	3032	1915	2176	1808	Yy1	12	108792973	108820148	+	6418	protein_coding	YY1 transcription factor [Source:MGI Symbol;Acc:MGI:99150]	zf-C2H2
ENSMUSG00000031673	2864	3086	3680	1376	1544	1495	Cdh11	8	102632095	102785642	-	8904	protein_coding	cadherin 11 [Source:MGI Symbol;Acc:MGI:99217]	-
ENSMUSG00000015468	3133	2663	2800	2415	2470	1818	Notch4	17	34564268	34588503	+	8061	protein_coding	notch 4 [Source:MGI Symbol;Acc:MGI:107471]	-
ENSMUSG00000044864	2774	3076	3197	1612	1952	1690	Ankrd50	3	38449259	38484844	-	8490	protein_coding	ankyrin repeat domain 50 [Source:MGI Symbol;Acc:MGI:2139777]	-
ENSMUSG00000006998	3115	3394	2735	1575	2604	1791	Psmd2	16	20651652	20663414	+	4038	protein_coding	proteasome (prosome, macropain) 26S subunit, non-ATPase, 2 [Source:MGI Symbol;Acc:MGI:1096584]	-
ENSMUSG00000022037	3156	3509	2400	2163	2397	1068	Clu	14	65968483	65981547	+	3437	protein_coding	clusterin [Source:MGI Symbol;Acc:MGI:88423]	-
ENSMUSG00000005873	3129	3448	2731	1716	2374	1964	Reep5	18	34344889	34373415	-	2894	protein_coding	receptor accessory protein 5 [Source:MGI Symbol;Acc:MGI:1270152]	-
ENSMUSG00000021112	3042	3703	2988	1710	1926	1562	Mpp5	12	78748907	78840714	+	8777	protein_coding	membrane protein, palmitoylated 5 (MAGUK p55 subfamily member 5) [Source:MGI Symbol;Acc:MGI:1927339]	-
ENSMUSG00000085396	2109	1573	1360	3784	3652	5794	Firre	X	50555744	50635321	-	8247	processed_transcript	functional intergenic repeating RNA element [Source:MGI Symbol;Acc:MGI:2147989]	-
ENSMUSG00000005103	3585	3034	2779	1766	2251	2035	Wdr1	5	38526813	38563221	-	8899	protein_coding	WD repeat domain 1 [Source:MGI Symbol;Acc:MGI:1337100]	-
ENSMUSG00000047213	2696	2568	2861	2233	2368	3605	Ythdf3	3	16183212	16217037	+	5363	protein_coding	YTH domain family 3 [Source:MGI Symbol;Acc:MGI:1918850]	-
ENSMUSG00000018377	3035	2776	2989	2290	2215	1907	Vezf1	11	88068279	88084729	+	4601	protein_coding	vascular endothelial zinc finger 1 [Source:MGI Symbol;Acc:MGI:1313291]	zf-C2H2
ENSMUSG00000037373	3182	2766	2641	2069	2488	2499	Ctbp1	5	33247723	33274994	-	4476	protein_coding	C-terminal binding protein 1 [Source:MGI Symbol;Acc:MGI:1201685]	-
ENSMUSG00000024360	3225	3479	2814	1565	2506	2114	Etf1	18	34902785	34932007	-	3709	protein_coding	eukaryotic translation termination factor 1 [Source:MGI Symbol;Acc:MGI:2385071]	-
ENSMUSG00000047045	3037	3180	2670	2135	2440	2188	Tmem164	X	142681406	142843494	+	6851	protein_coding	transmembrane protein 164 [Source:MGI Symbol;Acc:MGI:2148020]	-
ENSMUSG00000031511	3188	2910	3122	2217	2034	1742	Arhgef7	8	11727721	11835219	+	15751	protein_coding	Rho guanine nucleotide exchange factor (GEF7) [Source:MGI Symbol;Acc:MGI:1860493]	-
ENSMUSG00000024070	3302	3358	3194	1690	1937	1614	Prkd3	17	78949405	79020816	-	11017	protein_coding	protein kinase D3 [Source:MGI Symbol;Acc:MGI:1922542]	-
ENSMUSG00000037933	2950	2823	2943	1913	2051	2327	Bicd2	13	49341585	49387026	+	6316	protein_coding	BICD cargo adaptor 2 [Source:MGI Symbol;Acc:MGI:1924145]	-
ENSMUSG00000032777	3149	3131	2953	2012	1912	1500	Gtf3c1	7	125640954	125707780	-	12018	protein_coding	general transcription factor III C 1 [Source:MGI Symbol;Acc:MGI:107887]	-
ENSMUSG00000020263	2059	1975	1659	3192	3404	4510	Appl2	10	83600033	83648738	-	5949	protein_coding	adaptor protein, phosphotyrosine interaction, PH domain and leucine zipper containing 2 [Source:MGI Symbol;Acc:MGI:2384914]	-
ENSMUSG00000050565	3155	3042	2912	2088	2365	1974	Tor1aip2	1	156035403	156068861	+	9218	protein_coding	torsin A interacting protein 2 [Source:MGI Symbol;Acc:MGI:3582695]	-
ENSMUSG00000066232	3238	2864	2683	2127	1991	2193	Ipo7	7	110018274	110056609	+	11169	protein_coding	importin 7 [Source:MGI Symbol;Acc:MGI:2152414]	-
ENSMUSG00000005034	2830	2699	3155	2675	2400	1820	Prkacb	3	146729574	146812990	-	8772	protein_coding	protein kinase, cAMP dependent, catalytic, beta [Source:MGI Symbol;Acc:MGI:97594]	-
ENSMUSG00000022309	2194	2439	3209	2348	2554	2410	Angpt1	15	42424723	42676977	-	5205	protein_coding	angiopoietin 1 [Source:MGI Symbol;Acc:MGI:108448]	-
ENSMUSG00000019873	3118	3362	3455	1494	1749	1488	Reep3	10	67009189	67096945	-	8294	protein_coding	receptor accessory protein 3 [Source:MGI Symbol;Acc:MGI:88930]	-
ENSMUSG00000041408	2941	3151	2935	2026	2024	1962	Wapl	14	34673928	34747983	+	6623	protein_coding	WAPL cohesin release factor [Source:MGI Symbol;Acc:MGI:2675859]	-
ENSMUSG00000025967	2484	2995	2303	2128	3441	3438	Eef1b2	1	63176825	63180486	+	2532	protein_coding	eukaryotic translation elongation factor 1 beta 2 [Source:MGI Symbol;Acc:MGI:1929520]	-
ENSMUSG00000020640	3136	2697	2842	2227	2218	2278	Itsn2	12	4592638	4713962	+	13579	protein_coding	intersectin 2 [Source:MGI Symbol;Acc:MGI:1338049]	-
ENSMUSG00000021096	2853	3194	2984	1713	2113	1806	Ppm1a	12	72757455	72799819	+	12829	protein_coding	protein phosphatase 1A, magnesium dependent, alpha isoform [Source:MGI Symbol;Acc:MGI:99878]	-
ENSMUSG00000031078	2922	3088	2891	1885	2268	1940	Cttn	7	144435733	144471009	-	4192	protein_coding	cortactin [Source:MGI Symbol;Acc:MGI:99695]	-
ENSMUSG00000021186	3649	3173	3155	1508	1670	1308	Fbln5	12	101746565	101819055	-	6911	protein_coding	fibulin 5 [Source:MGI Symbol;Acc:MGI:1346091]	-
ENSMUSG00000106847	3203	2970	2780	1831	2205	1660	Peg13	15	72805600	72810324	-	4725	sense_intronic	paternally expressed 13 [Source:MGI Symbol;Acc:MGI:2663476]	-
ENSMUSG00000026028	2838	3390	3033	1909	1941	1996	Trak2	1	58900449	58973430	-	7088	protein_coding	trafficking protein, kinesin binding 2 [Source:MGI Symbol;Acc:MGI:1918077]	-
ENSMUSG00000034928	3072	2789	2757	2217	2279	2035	Rnf44	13	54679399	54693907	-	5202	protein_coding	ring finger protein 44 [Source:MGI Symbol;Acc:MGI:2145310]	-
ENSMUSG00000021540	2902	2848	2856	1936	2161	2114	Smad5	13	56703010	56742377	+	7420	protein_coding	SMAD family member 5 [Source:MGI Symbol;Acc:MGI:1328787]	MH1
ENSMUSG00000026003	2003	3215	2978	2129	2663	2446	Acadl	1	66830839	66863277	-	2005	protein_coding	acyl-Coenzyme A dehydrogenase, long-chain [Source:MGI Symbol;Acc:MGI:87866]	-
ENSMUSG00000020827	2692	2627	2399	2754	2486	2884	Mink1	11	70562881	70614483	+	6286	protein_coding	misshapen-like kinase 1 (zebrafish) [Source:MGI Symbol;Acc:MGI:1355329]	-
ENSMUSG00000057722	3242	2664	2906	2088	1848	2037	Lepr	4	101717404	101815352	+	7049	protein_coding	leptin receptor [Source:MGI Symbol;Acc:MGI:104993]	-
ENSMUSG00000021987	2778	2936	2934	2086	2241	2225	Mtmr6	14	60265228	60302370	+	4437	protein_coding	myotubularin related protein 6 [Source:MGI Symbol;Acc:MGI:2145637]	-
ENSMUSG00000049354	3136	3066	2767	1800	2157	1601	Dcaf7	11	106036872	106059324	+	6133	protein_coding	DDB1 and CUL4 associated factor 7 [Source:MGI Symbol;Acc:MGI:1919083]	-
ENSMUSG00000006676	2862	2473	2219	2259	2858	2734	Usp19	9	108490602	108502337	+	7048	protein_coding	ubiquitin specific peptidase 19 [Source:MGI Symbol;Acc:MGI:1918722]	-
ENSMUSG00000037754	2951	3057	3149	1546	1928	1872	Ppp1r16b	2	158665398	158766334	+	8844	protein_coding	protein phosphatase 1, regulatory subunit 16B [Source:MGI Symbol;Acc:MGI:2151841]	-
ENSMUSG00000076617	3016	2145	2608	2730	3129	1765	Ighm	12	113418558	113422730	-	1886	IG_C_gene	immunoglobulin heavy constant mu [Source:MGI Symbol;Acc:MGI:96448]	-
ENSMUSG00000024538	2883	3137	3387	1862	2096	1708	Ppic	18	53406341	53418007	-	1286	protein_coding	peptidylprolyl isomerase C [Source:MGI Symbol;Acc:MGI:97751]	-
ENSMUSG00000005312	3187	2881	2567	1604	2349	2008	Ubqln1	13	58176156	58215653	-	4406	protein_coding	ubiquilin 1 [Source:MGI Symbol;Acc:MGI:1860276]	-
ENSMUSG00000027363	2891	3133	2861	2361	2139	1765	Usp8	2	126707328	126759297	+	4193	protein_coding	ubiquitin specific peptidase 8 [Source:MGI Symbol;Acc:MGI:1934029]	-
ENSMUSG00000034471	3385	2624	2449	2055	2363	2205	Caskin2	11	115799183	115813639	-	5177	protein_coding	CASK-interacting protein 2 [Source:MGI Symbol;Acc:MGI:2157062]	-
ENSMUSG00000021771	2805	2932	2462	1916	2961	2937	Vdac2	14	21825238	21845879	+	4769	protein_coding	voltage-dependent anion channel 2 [Source:MGI Symbol;Acc:MGI:106915]	-
ENSMUSG00000048249	2544	2714	2904	1874	2256	2318	Crebrf	17	26715650	26776635	+	8564	protein_coding	CREB3 regulatory factor [Source:MGI Symbol;Acc:MGI:1924378]	-
ENSMUSG00000045098	2927	2667	2516	2161	2098	2591	Kmt5b	19	3767421	3818303	+	14116	protein_coding	lysine methyltransferase 5B [Source:MGI Symbol;Acc:MGI:2444557]	-
ENSMUSG00000039879	2581	3175	2855	1522	2193	2605	Heca	10	17868612	17948067	-	6247	protein_coding	hdc homolog, cell cycle regulator [Source:MGI Symbol;Acc:MGI:2685715]	-
ENSMUSG00000030265	3125	2924	2652	2045	2191	2704	Kras	6	145216699	145250239	-	5347	protein_coding	Kirsten rat sarcoma viral oncogene homolog [Source:MGI Symbol;Acc:MGI:96680]	-
ENSMUSG00000022536	2766	2722	2555	2211	2763	2937	Glyr1	16	5013909	5049863	-	8405	protein_coding	glyoxylate reductase 1 homolog (Arabidopsis) [Source:MGI Symbol;Acc:MGI:1921272]	-
ENSMUSG00000021728	2614	3548	2660	1835	2342	2072	Emb	13	117208536	117274415	+	6906	protein_coding	embigin [Source:MGI Symbol;Acc:MGI:95321]	-
ENSMUSG00000036565	3058	2873	3146	2031	1903	1346	Ttyh3	5	140620578	140649031	-	5684	protein_coding	tweety family member 3 [Source:MGI Symbol;Acc:MGI:1925589]	-
ENSMUSG00000037119	2987	2990	2938	1842	2027	2152	Fam91a1	15	58415468	58457740	+	6627	protein_coding	family with sequence similarity 91, member A1 [Source:MGI Symbol;Acc:MGI:1277178]	-
ENSMUSG00000027893	2795	2820	2729	1858	2380	2493	Ahcyl1	3	107663118	107696560	-	6690	protein_coding	S-adenosylhomocysteine hydrolase-like 1 [Source:MGI Symbol;Acc:MGI:2385184]	-
ENSMUSG00000024750	2487	2621	2494	2335	2658	3181	Zfand5	19	21272278	21282289	+	6193	protein_coding	zinc finger, AN1-type domain 5 [Source:MGI Symbol;Acc:MGI:1278334]	-
ENSMUSG00000020300	2697	3112	2889	1728	1784	2080	Cpeb4	11	31872211	31935634	+	6369	protein_coding	cytoplasmic polyadenylation element binding protein 4 [Source:MGI Symbol;Acc:MGI:1914829]	-
ENSMUSG00000024782	2810	2759	2702	2195	2540	2164	Ak3	19	29020833	29047961	-	3120	protein_coding	adenylate kinase 3 [Source:MGI Symbol;Acc:MGI:1860835]	-
ENSMUSG00000028163	3297	3026	2938	1581	1981	1635	Nfkb1	3	135584655	135691547	-	12061	protein_coding	nuclear factor of kappa light polypeptide gene enhancer in B cells 1, p105 [Source:MGI Symbol;Acc:MGI:97312]	RHD
ENSMUSG00000000001	3310	3011	2795	1553	1840	1437	Gnai3	3	108107280	108146146	-	3262	protein_coding	guanine nucleotide binding protein (G protein), alpha inhibiting 3 [Source:MGI Symbol;Acc:MGI:95773]	-
ENSMUSG00000027365	2815	2869	2875	1953	2234	2706	Trpm7	2	126791565	126876230	-	11315	protein_coding	transient receptor potential cation channel, subfamily M, member 7 [Source:MGI Symbol;Acc:MGI:1929996]	-
ENSMUSG00000000216	3282	3418	2911	1262	2073	1498	Scnn1g	7	121734479	121768475	+	2991	protein_coding	sodium channel, nonvoltage-gated 1 gamma [Source:MGI Symbol;Acc:MGI:104695]	-
ENSMUSG00000014778	2528	1910	2294	2875	3016	3791	Fhod1	8	105329163	105347953	-	4666	protein_coding	formin homology 2 domain containing 1 [Source:MGI Symbol;Acc:MGI:2679008]	-
ENSMUSG00000029338	3818	2684	3198	1524	1490	1031	Antxr2	5	97882783	98031043	-	6655	protein_coding	anthrax toxin receptor 2 [Source:MGI Symbol;Acc:MGI:1919164]	-
ENSMUSG00000008398	2950	3150	3682	1688	1845	1781	Elk3	10	93247414	93311135	-	4550	protein_coding	ELK3, member of ETS oncogene family [Source:MGI Symbol;Acc:MGI:101762]	ETS
ENSMUSG00000059895	2504	2439	2421	2529	3312	2578	Ptp4a3	15	73723145	73758766	+	9351	protein_coding	protein tyrosine phosphatase 4a3 [Source:MGI Symbol;Acc:MGI:1277098]	-
ENSMUSG00000020695	3274	2668	2881	2027	1717	1331	Mrc2	11	105292643	105351139	+	6674	protein_coding	mannose receptor, C type 2 [Source:MGI Symbol;Acc:MGI:107818]	-
ENSMUSG00000046062	2956	2909	2668	1602	2452	2298	Ppp1r15b	1	133131143	133139783	+	5594	protein_coding	protein phosphatase 1, regulatory subunit 15B [Source:MGI Symbol;Acc:MGI:2444211]	-
ENSMUSG00000034724	2774	2765	3014	1704	2385	2387	Cnot6l	5	96070333	96164171	-	10313	protein_coding	CCR4-NOT transcription complex, subunit 6-like [Source:MGI Symbol;Acc:MGI:2443154]	-
ENSMUSG00000021375	2890	2904	2840	1675	2149	1828	Kif13a	13	46749087	46929867	-	8094	protein_coding	kinesin family member 13A [Source:MGI Symbol;Acc:MGI:1098264]	-
ENSMUSG00000036661	2322	3072	2924	2445	2438	1957	Dennd3	15	73512560	73572242	+	5709	protein_coding	DENN/MADD domain containing 3 [Source:MGI Symbol;Acc:MGI:2146009]	-
ENSMUSG00000027931	2913	2644	2539	2260	2328	2659	Npr1	3	90450591	90465866	-	4783	protein_coding	natriuretic peptide receptor 1 [Source:MGI Symbol;Acc:MGI:97371]	-
ENSMUSG00000045827	3016	3566	2924	1445	1817	1514	Serpinb9	13	33003250	33017957	+	3494	protein_coding	serine (or cysteine) peptidase inhibitor, clade B, member 9 [Source:MGI Symbol;Acc:MGI:106603]	-
ENSMUSG00000024413	2559	3454	2673	1918	1949	1662	Npc1	18	12189693	12236400	-	10725	protein_coding	NPC intracellular cholesterol transporter 1 [Source:MGI Symbol;Acc:MGI:1097712]	-
ENSMUSG00000035969	3064	2923	2521	1927	2500	1792	Rusc2	4	43381979	43427088	+	7923	protein_coding	RUN and SH3 domain containing 2 [Source:MGI Symbol;Acc:MGI:2140371]	-
ENSMUSG00000028416	2563	3587	2668	1830	2720	2030	Bag1	4	40936398	40948294	-	1349	protein_coding	BCL2-associated athanogene 1 [Source:MGI Symbol;Acc:MGI:108047]	-
ENSMUSG00000055538	2014	2578	2919	2479	2808	2875	Zcchc24	14	25711642	25769039	-	4557	protein_coding	zinc finger, CCHC domain containing 24 [Source:MGI Symbol;Acc:MGI:1919168]	-
ENSMUSG00000037999	2530	3150	3618	1593	1448	1699	Arap2	5	62602445	62766159	-	12451	protein_coding	ArfGAP with RhoGAP domain, ankyrin repeat and PH domain 2 [Source:MGI Symbol;Acc:MGI:2684416]	-
ENSMUSG00000024042	1879	2632	2141	2285	2967	3039	Sik1	17	31844248	31855792	-	4511	protein_coding	salt inducible kinase 1 [Source:MGI Symbol;Acc:MGI:104754]	-
ENSMUSG00000066324	3059	3284	3313	1493	1649	1337	Impad1	4	4762484	4793355	-	6543	protein_coding	inositol monophosphatase domain containing 1 [Source:MGI Symbol;Acc:MGI:1915720]	-
ENSMUSG00000058600	2609	3298	2409	1963	2762	2768	Rpl30	15	34440505	34443640	-	3020	protein_coding	ribosomal protein L30 [Source:MGI Symbol;Acc:MGI:98037]	-
ENSMUSG00000035325	3346	2797	2642	1574	2071	1808	Sec31a	5	100361649	100416234	-	7884	protein_coding	Sec31 homolog A (S. cerevisiae) [Source:MGI Symbol;Acc:MGI:1916412]	-
ENSMUSG00000028630	2498	2760	2981	2026	2261	2515	Dyrk2	10	118855603	118870209	-	6251	protein_coding	dual-specificity tyrosine-(Y)-phosphorylation regulated kinase 2 [Source:MGI Symbol;Acc:MGI:1330301]	-
ENSMUSG00000038178	2373	3754	2765	1671	2015	1518	Slc43a2	11	75531694	75577575	+	10042	protein_coding	solute carrier family 43, member 2 [Source:MGI Symbol;Acc:MGI:2442746]	-
ENSMUSG00000079037	3282	3149	2426	1922	2395	1891	Prnp	2	131909928	131938429	+	2343	protein_coding	prion protein [Source:MGI Symbol;Acc:MGI:97769]	-
ENSMUSG00000022246	2699	2850	2617	1863	2395	3003	Rai14	15	10568969	10714624	-	8462	protein_coding	retinoic acid induced 14 [Source:MGI Symbol;Acc:MGI:1922896]	-
ENSMUSG00000005534	2624	2619	2544	2309	2387	2663	Insr	8	3122061	3279617	-	13746	protein_coding	insulin receptor [Source:MGI Symbol;Acc:MGI:96575]	-
ENSMUSG00000000266	2667	3475	3493	1537	1631	1699	Mid2	X	140664599	140767715	+	8114	protein_coding	midline 2 [Source:MGI Symbol;Acc:MGI:1344333]	-
ENSMUSG00000040732	2433	3801	3632	1886	1805	1860	Erg	16	95359169	95586593	-	3466	protein_coding	ETS transcription factor [Source:MGI Symbol;Acc:MGI:95415]	ETS
ENSMUSG00000048120	2454	3509	3137	2386	2040	1312	Entpd1	19	40612366	40741602	+	5580	protein_coding	ectonucleoside triphosphate diphosphohydrolase 1 [Source:MGI Symbol;Acc:MGI:102805]	-
ENSMUSG00000093930	2524	4337	1916	1476	2402	4482	Hmgcs1	13	119690379	119708260	+	4594	protein_coding	3-hydroxy-3-methylglutaryl-Coenzyme A synthase 1 [Source:MGI Symbol;Acc:MGI:107592]	-
ENSMUSG00000074766	2800	2327	2528	2246	2890	2830	Ism1	2	139678178	139758581	+	2965	protein_coding	isthmin 1, angiogenesis inhibitor [Source:MGI Symbol;Acc:MGI:2442963]	-
ENSMUSG00000028333	2450	3041	2730	2000	2877	2873	Anp32b	4	46450902	46472657	+	1716	protein_coding	acidic (leucine-rich) nuclear phosphoprotein 32 family, member B [Source:MGI Symbol;Acc:MGI:1914878]	-
ENSMUSG00000029817	2903	1539	1380	2360	2882	5191	Tra2a	6	49243924	49264033	-	6945	protein_coding	transformer 2 alpha [Source:MGI Symbol;Acc:MGI:1933972]	-
ENSMUSG00000030435	2634	2364	2127	2561	2811	3271	U2af2	7	5062143	5079938	+	4113	protein_coding	U2 small nuclear ribonucleoprotein auxiliary factor (U2AF) 2 [Source:MGI Symbol;Acc:MGI:98886]	-
ENSMUSG00000032803	2897	2933	2598	1663	2477	2295	Cdv3	9	103353094	103365840	-	7403	protein_coding	carnitine deficiency-associated gene expressed in ventricle 3 [Source:MGI Symbol;Acc:MGI:2448759]	-
ENSMUSG00000052707	2470	2001	2165	2290	2569	4009	Tnrc6a	7	123123885	123195296	+	12706	protein_coding	trinucleotide repeat containing 6a [Source:MGI Symbol;Acc:MGI:2385292]	-
ENSMUSG00000097971	877	4747	2178	1046	2946	679	Gm26917	17	39843013	39846341	+	3329	lincRNA	predicted gene, 26917 [Source:MGI Symbol;Acc:MGI:5504032]	-
ENSMUSG00000022307	2826	3194	3301	1637	1899	1422	Oxr1	15	41447482	41861048	+	7136	protein_coding	oxidation resistance 1 [Source:MGI Symbol;Acc:MGI:2179326]	-
ENSMUSG00000034312	3335	2622	2713	2274	2306	1736	Iqsec1	6	90656088	90988685	-	11601	protein_coding	IQ motif and Sec7 domain 1 [Source:MGI Symbol;Acc:MGI:1196356]	-
ENSMUSG00000053646	2905	2373	1841	2132	2695	3092	Plxnb1	9	109095389	109119917	+	9592	protein_coding	plexin B1 [Source:MGI Symbol;Acc:MGI:2154238]	-
ENSMUSG00000025246	2871	3023	2850	2164	1902	1915	Tbl1x	X	77511013	77662983	+	7052	protein_coding	transducin (beta)-like 1 X-linked [Source:MGI Symbol;Acc:MGI:1336172]	-
ENSMUSG00000027162	2692	2994	3043	2044	2194	2093	Lin7c	2	109890853	109901003	+	4521	protein_coding	lin-7 homolog C (C. elegans) [Source:MGI Symbol;Acc:MGI:1330839]	-
ENSMUSG00000028412	2988	3154	3157	1501	1851	1359	Slc44a1	4	53440413	53622478	+	6945	protein_coding	solute carrier family 44, member 1 [Source:MGI Symbol;Acc:MGI:2140592]	-
ENSMUSG00000063531	3854	3145	3097	909	1381	1100	Sema3e	5	14025276	14256689	+	9285	protein_coding	sema domain, immunoglobulin domain (Ig), short basic domain, secreted, (semaphorin) 3E [Source:MGI Symbol;Acc:MGI:1340034]	-
ENSMUSG00000030120	2919	2840	2423	1850	2987	2336	Mlf2	6	124931386	124937238	+	4106	protein_coding	myeloid leukemia factor 2 [Source:MGI Symbol;Acc:MGI:1353554]	-
ENSMUSG00000034252	2769	2737	2800	2111	2158	2382	Senp6	9	80066903	80144953	+	7016	protein_coding	SUMO/sentrin specific peptidase 6 [Source:MGI Symbol;Acc:MGI:1922075]	-
ENSMUSG00000024238	2750	3278	3513	1251	1726	1694	Zeb1	18	5591860	5775467	+	10266	protein_coding	zinc finger E-box binding homeobox 1 [Source:MGI Symbol;Acc:MGI:1344313]	zf-C2H2
ENSMUSG00000025151	3424	2758	2477	1908	2366	1998	Maged1	X	94535474	94542143	-	4351	protein_coding	melanoma antigen, family D, 1 [Source:MGI Symbol;Acc:MGI:1930187]	-
ENSMUSG00000027907	2835	2778	2330	2137	2846	3009	S100a11	3	93520488	93526287	+	511	protein_coding	S100 calcium binding protein A11 [Source:MGI Symbol;Acc:MGI:1338798]	-
ENSMUSG00000021701	2011	2844	3201	1559	1743	2250	Plk2	13	110395046	110400844	+	4491	protein_coding	polo like kinase 2 [Source:MGI Symbol;Acc:MGI:1099790]	-
ENSMUSG00000040407	2787	2684	2674	2058	1819	2114	Akap9	5	3928054	4081310	+	21350	protein_coding	A kinase (PRKA) anchor protein (yotiao) 9 [Source:MGI Symbol;Acc:MGI:2178217]	-
ENSMUSG00000024614	2959	2724	2910	1887	2030	2329	Tmx3	18	90510154	90543267	+	4611	protein_coding	thioredoxin-related transmembrane protein 3 [Source:MGI Symbol;Acc:MGI:2442418]	-
ENSMUSG00000028426	2885	3274	3109	1603	1988	1752	Rad23b	4	55350043	55392237	+	5733	protein_coding	RAD23 homolog B, nucleotide excision repair protein [Source:MGI Symbol;Acc:MGI:105128]	-
ENSMUSG00000037211	1979	2992	2528	1472	2595	2922	Spry1	3	37639947	37644598	+	2906	protein_coding	sprouty RTK signaling antagonist 1 [Source:MGI Symbol;Acc:MGI:1345139]	-
ENSMUSG00000047694	2958	3035	2595	1936	2100	2164	Yipf6	X	98936316	98949017	+	7149	protein_coding	Yip1 domain family, member 6 [Source:MGI Symbol;Acc:MGI:1925179]	-
ENSMUSG00000056579	2575	2686	2670	2261	2035	2641	Tug1	11	3639785	3649673	-	9734	antisense	taurine upregulated gene 1 [Source:MGI Symbol;Acc:MGI:2144114]	-
ENSMUSG00000024006	2353	2169	2063	2924	3034	3779	Stk38	17	28970880	29007995	-	11560	protein_coding	serine/threonine kinase 38 [Source:MGI Symbol;Acc:MGI:2442572]	-
ENSMUSG00000022336	2454	3359	3119	1882	2327	1944	Eif3e	15	43250058	43282719	-	6719	protein_coding	eukaryotic translation initiation factor 3, subunit E [Source:MGI Symbol;Acc:MGI:99257]	-
ENSMUSG00000022016	2982	2740	2918	1717	1780	2102	Akap11	14	78492246	78536808	-	11015	protein_coding	A kinase (PRKA) anchor protein 11 [Source:MGI Symbol;Acc:MGI:2684060]	-
ENSMUSG00000038467	2843	2901	2515	1915	2877	2209	Chmp4b	2	154651705	154694785	+	2027	protein_coding	charged multivesicular body protein 4B [Source:MGI Symbol;Acc:MGI:1922858]	-
ENSMUSG00000019699	2500	3651	3836	1228	1393	991	Akt3	1	177020073	177258203	-	5124	protein_coding	thymoma viral proto-oncogene 3 [Source:MGI Symbol;Acc:MGI:1345147]	-
ENSMUSG00000025228	2968	2970	2625	1597	2538	1930	Actr1a	19	46376814	46395735	-	2742	protein_coding	ARP1 actin-related protein 1A, centractin alpha [Source:MGI Symbol;Acc:MGI:1858964]	-
ENSMUSG00000019929	2989	3570	1673	1348	1990	2029	Dcn	10	97479609	97518143	+	5838	protein_coding	decorin [Source:MGI Symbol;Acc:MGI:94872]	-
ENSMUSG00000030161	2266	2967	2577	2200	2831	2155	Gabarapl1	6	129533160	129542346	+	2013	protein_coding	gamma-aminobutyric acid (GABA) A receptor-associated protein-like 1 [Source:MGI Symbol;Acc:MGI:1914980]	-
ENSMUSG00000019961	2813	2427	2620	2171	2183	2796	Tmpo	10	91147571	91181315	-	10998	protein_coding	thymopoietin [Source:MGI Symbol;Acc:MGI:106920]	-
ENSMUSG00000034342	3320	2514	3008	1776	1773	1764	Cbl	9	44142976	44234049	-	12345	protein_coding	Casitas B-lineage lymphoma [Source:MGI Symbol;Acc:MGI:88279]	-
ENSMUSG00000034602	2902	2575	2445	2413	1979	2423	Mon2	10	122992060	123076505	-	14041	protein_coding	MON2 homolog, regulator of endosome to Golgi trafficking [Source:MGI Symbol;Acc:MGI:1914324]	-
ENSMUSG00000027782	3106	2729	2713	1795	1853	1814	Kpna4	3	69067149	69127113	-	8940	protein_coding	karyopherin (importin) alpha 4 [Source:MGI Symbol;Acc:MGI:1100848]	-
ENSMUSG00000028822	2488	2858	2669	1852	2728	2521	Tmem50a	4	134897849	134915024	-	1270	protein_coding	transmembrane protein 50A [Source:MGI Symbol;Acc:MGI:1919067]	-
ENSMUSG00000034024	2606	2825	2489	2024	2598	2202	Cct2	10	117051001	117063814	-	2557	protein_coding	chaperonin containing Tcp1, subunit 2 (beta) [Source:MGI Symbol;Acc:MGI:107186]	-
ENSMUSG00000058756	2256	3137	2924	2033	2239	1778	Thra	11	98740638	98769006	+	4614	protein_coding	thyroid hormone receptor alpha [Source:MGI Symbol;Acc:MGI:98742]	THR-like
ENSMUSG00000025509	2149	3317	2587	2174	2773	1338	Pnpla2	7	141455198	141460743	+	3020	protein_coding	patatin-like phospholipase domain containing 2 [Source:MGI Symbol;Acc:MGI:1914103]	-
ENSMUSG00000030759	2990	2340	2612	1980	1917	2900	Far1	7	113513834	113571511	+	8055	protein_coding	fatty acyl CoA reductase 1 [Source:MGI Symbol;Acc:MGI:1914670]	-
ENSMUSG00000052298	2764	3218	3002	1589	1870	1481	Cdc42se2	11	54717456	54787675	-	3661	protein_coding	CDC42 small effector 2 [Source:MGI Symbol;Acc:MGI:1919979]	-
ENSMUSG00000048285	2666	3002	2924	1955	2206	1832	Frmd6	12	70825514	70902234	+	6392	protein_coding	FERM domain containing 6 [Source:MGI Symbol;Acc:MGI:2442579]	-
ENSMUSG00000024277	3067	2844	2741	1901	1825	1559	Mapre2	18	23752333	23893861	+	10202	protein_coding	microtubule-associated protein, RP/EB family, member 2 [Source:MGI Symbol;Acc:MGI:106271]	-
ENSMUSG00000042323	3045	2931	3072	1762	1654	1683	Pbrm1	14	31019138	31121592	+	8846	protein_coding	polybromo 1 [Source:MGI Symbol;Acc:MGI:1923998]	HMG
ENSMUSG00000031386	3242	2735	2702	1721	1931	1638	Hcfc1	X	73942792	73966357	-	8360	protein_coding	host cell factor C1 [Source:MGI Symbol;Acc:MGI:105942]	-
ENSMUSG00000022018	1764	3127	2125	2356	3863	3791	Rgcc	14	79288756	79301645	-	918	protein_coding	regulator of cell cycle [Source:MGI Symbol;Acc:MGI:1913464]	-
ENSMUSG00000039367	2723	2573	2266	2089	2900	2565	Sec24c	14	20674308	20694852	+	6293	protein_coding	Sec24 related gene family, member C (S. cerevisiae) [Source:MGI Symbol;Acc:MGI:1919746]	-
ENSMUSG00000021703	2751	3127	2949	1779	2106	1778	Serinc5	13	92611091	92711947	+	6679	protein_coding	serine incorporator 5 [Source:MGI Symbol;Acc:MGI:2444223]	-
ENSMUSG00000029478	3430	2661	2581	1913	1857	1570	Ncor2	5	125017153	125179219	-	10490	protein_coding	nuclear receptor co-repressor 2 [Source:MGI Symbol;Acc:MGI:1337080]	MYB
ENSMUSG00000005533	2549	2567	2661	1942	2298	2499	Igf1r	7	67952827	68233668	+	16791	protein_coding	insulin-like growth factor I receptor [Source:MGI Symbol;Acc:MGI:96433]	-
ENSMUSG00000032199	2871	3194	2713	1823	2112	1742	Polr2m	9	71478437	71485935	-	2424	protein_coding	polymerase (RNA) II (DNA directed) polypeptide M [Source:MGI Symbol;Acc:MGI:107282]	-
ENSMUSG00000079215	3063	2968	2841	1741	1747	1377	Zfp664	5	124862691	124902693	+	7832	protein_coding	zinc finger protein 664 [Source:MGI Symbol;Acc:MGI:2442505]	zf-C2H2
ENSMUSG00000033327	4863	1771	1418	2832	2204	2297	Tnxb	17	34670535	34719815	+	12209	protein_coding	tenascin XB [Source:MGI Symbol;Acc:MGI:1932137]	-
ENSMUSG00000051236	3276	2848	3085	1377	2102	1716	Msrb3	10	120781096	120899101	-	4048	protein_coding	methionine sulfoxide reductase B3 [Source:MGI Symbol;Acc:MGI:2443538]	-
ENSMUSG00000037822	2560	2731	2408	2109	2625	2526	Smim14	5	65446844	65537184	-	15976	protein_coding	small integral membrane protein 14 [Source:MGI Symbol;Acc:MGI:1915802]	-
ENSMUSG00000027012	2987	2695	2757	1781	2088	2131	Dync1i2	2	71211706	71263303	+	8280	protein_coding	dynein cytoplasmic 1 intermediate chain 2 [Source:MGI Symbol;Acc:MGI:107750]	-
ENSMUSG00000019256	2664	2627	3505	1368	1616	1661	Ahr	12	35497974	35535038	-	6163	protein_coding	aryl-hydrocarbon receptor [Source:MGI Symbol;Acc:MGI:105043]	bHLH
ENSMUSG00000001211	2454	3053	2700	1439	2269	1755	Agpat3	10	78269178	78352489	-	7790	protein_coding	1-acylglycerol-3-phosphate O-acyltransferase 3 [Source:MGI Symbol;Acc:MGI:1336186]	-
ENSMUSG00000036158	2445	2238	3036	1846	2304	1816	Prickle1	15	93499114	93595891	-	4345	protein_coding	prickle planar cell polarity protein 1 [Source:MGI Symbol;Acc:MGI:1916034]	-
ENSMUSG00000055204	3163	2872	2862	1854	1608	1513	Ankrd17	5	90227166	90366577	-	35542	protein_coding	ankyrin repeat domain 17 [Source:MGI Symbol;Acc:MGI:1932101]	-
ENSMUSG00000030341	2800	2942	2938	1680	2406	1915	Tnfrsf1a	6	125349362	125362484	+	2591	protein_coding	tumor necrosis factor receptor superfamily, member 1a [Source:MGI Symbol;Acc:MGI:1314884]	-
ENSMUSG00000054435	2870	2479	3175	2120	2059	2002	Gimap4	6	48684549	48692060	+	1837	protein_coding	GTPase, IMAP family member 4 [Source:MGI Symbol;Acc:MGI:1349656]	-
ENSMUSG00000014355	3286	2855	2676	1715	1752	1684	Anapc1	2	128610104	128687391	-	16714	protein_coding	anaphase promoting complex subunit 1 [Source:MGI Symbol;Acc:MGI:103097]	-
ENSMUSG00000032458	3099	2907	2554	1524	2212	1856	Copb2	9	98563721	98588382	+	6351	protein_coding	coatomer protein complex, subunit beta 2 (beta prime) [Source:MGI Symbol;Acc:MGI:1354962]	-
ENSMUSG00000021819	2712	2375	2146	2434	2761	2633	Zswim8	14	20707552	20723619	+	8590	protein_coding	zinc finger SWIM-type containing 8 [Source:MGI Symbol;Acc:MGI:1919156]	-
ENSMUSG00000023977	2655	2432	2232	2456	2414	2667	Ubr2	17	46928295	47010556	-	9814	protein_coding	ubiquitin protein ligase E3 component n-recognin 2 [Source:MGI Symbol;Acc:MGI:1861099]	-
ENSMUSG00000038664	2812	2539	2425	2555	1799	2051	Herc1	9	66350450	66508775	+	27464	protein_coding	HECT and RLD domain containing E3 ubiquitin protein ligase family member 1 [Source:MGI Symbol;Acc:MGI:2384589]	-
ENSMUSG00000032116	3119	3099	2717	1616	2058	1443	Stt3a	9	36729344	36767679	-	8948	protein_coding	STT3, subunit of the oligosaccharyltransferase complex, homolog A (S. cerevisiae) [Source:MGI Symbol;Acc:MGI:105124]	-
ENSMUSG00000027508	3131	2276	2825	2414	2097	1909	Pag1	3	9687479	9833679	-	9580	protein_coding	phosphoprotein associated with glycosphingolipid microdomains 1 [Source:MGI Symbol;Acc:MGI:2443160]	-
ENSMUSG00000022822	2565	2365	2121	2691	2058	2675	Abcc5	16	20331303	20426394	-	10681	protein_coding	ATP-binding cassette, sub-family C (CFTR/MRP), member 5 [Source:MGI Symbol;Acc:MGI:1351644]	-
ENSMUSG00000056770	2492	2826	2632	2126	2440	2280	Setd3	12	108106431	108179314	-	6035	protein_coding	SET domain containing 3 [Source:MGI Symbol;Acc:MGI:1289184]	-
ENSMUSG00000028399	3163	2388	2817	1961	1548	2035	Ptprd	4	75941238	78211961	-	22822	protein_coding	protein tyrosine phosphatase, receptor type, D [Source:MGI Symbol;Acc:MGI:97812]	-
ENSMUSG00000035697	2416	1954	1959	2860	3204	3523	Arhgap45	10	80016653	80031472	+	4478	protein_coding	Rho GTPase activating protein 45 [Source:MGI Symbol;Acc:MGI:1917969]	-
ENSMUSG00000024286	2704	3116	3262	1503	2151	1627	Ccny	18	9314044	9450150	-	4017	protein_coding	cyclin Y [Source:MGI Symbol;Acc:MGI:1915224]	-
ENSMUSG00000034354	2841	2839	2745	2018	1864	1468	Mtmr3	11	4480868	4594863	-	7588	protein_coding	myotubularin related protein 3 [Source:MGI Symbol;Acc:MGI:1921552]	-
ENSMUSG00000035851	2341	2125	1918	2311	2706	3816	Ythdc1	5	86804221	86836659	+	13651	protein_coding	YTH domain containing 1 [Source:MGI Symbol;Acc:MGI:2443713]	-
ENSMUSG00000038604	2930	2342	2521	1844	2526	2306	Ripor1	8	105605255	105622219	+	4108	protein_coding	RHO family interacting cell polarization regulator 1 [Source:MGI Symbol;Acc:MGI:1922937]	-
ENSMUSG00000000420	2787	3013	2916	2193	1905	1425	Galnt1	18	24205344	24286818	+	5519	protein_coding	polypeptide N-acetylgalactosaminyltransferase 1 [Source:MGI Symbol;Acc:MGI:894693]	-
ENSMUSG00000021814	2653	2510	2229	2512	2691	2814	Anxa7	14	20455260	20480133	-	5991	protein_coding	annexin A7 [Source:MGI Symbol;Acc:MGI:88031]	-
ENSMUSG00000029247	2707	3032	2788	1584	2398	1788	Paics	5	76951307	76967509	+	3139	protein_coding	phosphoribosylaminoimidazole carboxylase, phosphoribosylaminoribosylaminoimidazole, succinocarboxamide synthetase [Source:MGI Symbol;Acc:MGI:1914304]	-
ENSMUSG00000020027	2552	2736	2114	2173	2581	3239	Socs2	10	95385362	95417180	-	9531	protein_coding	suppressor of cytokine signaling 2 [Source:MGI Symbol;Acc:MGI:1201787]	-
ENSMUSG00000033715	1575	4078	2919	1736	2516	2133	Akr1c14	13	4049011	4090688	+	3239	protein_coding	aldo-keto reductase family 1, member C14 [Source:MGI Symbol;Acc:MGI:2145458]	-
ENSMUSG00000021796	2930	2989	2903	1281	1679	1886	Bmpr1a	14	34410734	34503341	-	6351	protein_coding	bone morphogenetic protein receptor, type 1A [Source:MGI Symbol;Acc:MGI:1338938]	-
ENSMUSG00000031176	2780	3026	2915	1689	1808	1534	Dynlt3	X	9654267	9663003	-	2576	protein_coding	dynein light chain Tctex-type 3 [Source:MGI Symbol;Acc:MGI:1914367]	-
ENSMUSG00000019428	2606	2633	2234	1961	3086	2677	Fkbp8	8	70527724	70535328	+	4529	protein_coding	FK506 binding protein 8 [Source:MGI Symbol;Acc:MGI:1341070]	-
ENSMUSG00000071042	3064	2849	3426	1156	1192	1292	Rasgrp3	17	75435905	75529043	+	4921	protein_coding	RAS, guanyl releasing protein 3 [Source:MGI Symbol;Acc:MGI:3028579]	-
ENSMUSG00000022175	2938	2900	2690	1805	2245	1798	Lrp10	14	54464137	54471497	+	4463	protein_coding	low-density lipoprotein receptor-related protein 10 [Source:MGI Symbol;Acc:MGI:1929480]	-
ENSMUSG00000032340	2278	3191	3047	1460	1800	1196	Neo1	9	58874687	59036441	-	8716	protein_coding	neogenin [Source:MGI Symbol;Acc:MGI:1097159]	-
ENSMUSG00000025935	2831	2884	2661	1972	2265	2144	Tram1	1	13564698	13589910	-	3162	protein_coding	translocating chain-associating membrane protein 1 [Source:MGI Symbol;Acc:MGI:1919515]	-
ENSMUSG00000021484	3095	2849	2530	1645	2120	1626	Lman2	13	55343833	55362783	-	7920	protein_coding	lectin, mannose-binding 2 [Source:MGI Symbol;Acc:MGI:1914140]	-
ENSMUSG00000019998	2843	3019	2719	1701	2037	1855	Stx7	10	24149302	24190222	+	4473	protein_coding	syntaxin 7 [Source:MGI Symbol;Acc:MGI:1858210]	-
ENSMUSG00000035168	2776	2711	2990	1632	1733	1694	Tanc1	2	59612042	59846149	+	14570	protein_coding	tetratricopeptide repeat, ankyrin repeat and coiled-coil containing 1 [Source:MGI Symbol;Acc:MGI:1914110]	-
ENSMUSG00000036698	3404	2313	2708	1725	1557	1835	Ago2	15	73095844	73184935	-	14031	protein_coding	argonaute RISC catalytic subunit 2 [Source:MGI Symbol;Acc:MGI:2446632]	-
ENSMUSG00000026837	3189	2393	2570	1971	1766	1395	Col5a1	2	27886425	28039514	+	8490	protein_coding	collagen, type V, alpha 1 [Source:MGI Symbol;Acc:MGI:88457]	-
ENSMUSG00000037331	2872	2866	2571	1846	1986	1628	Larp1	11	58009064	58062034	+	6829	protein_coding	La ribonucleoprotein domain family, member 1 [Source:MGI Symbol;Acc:MGI:1890165]	-
ENSMUSG00000002052	2850	2817	2585	1772	1973	1476	Supt6	11	78206746	78245987	-	7095	protein_coding	suppressor of Ty 6 [Source:MGI Symbol;Acc:MGI:107726]	-
ENSMUSG00000058230	3116	3144	2919	1583	1525	1078	Arhgap35	7	16493719	16614993	-	9147	protein_coding	Rho GTPase activating protein 35 [Source:MGI Symbol;Acc:MGI:1929494]	-
ENSMUSG00000020994	2192	1722	1724	2948	3099	4439	Pnn	12	59066884	59073998	+	5762	protein_coding	pinin [Source:MGI Symbol;Acc:MGI:1100514]	-
ENSMUSG00000041935	2707	2121	2183	2646	2291	2883	AW549877	15	3982035	3995744	-	5199	protein_coding	expressed sequence AW549877 [Source:MGI Symbol;Acc:MGI:2146232]	-
ENSMUSG00000030894	2766	2875	2562	1873	1951	2300	Tpp1	7	105744811	105752235	-	5164	protein_coding	tripeptidyl peptidase I [Source:MGI Symbol;Acc:MGI:1336194]	-
ENSMUSG00000028955	3070	2873	2841	1937	2174	1639	Vamp3	4	151047300	151057963	-	2889	protein_coding	vesicle-associated membrane protein 3 [Source:MGI Symbol;Acc:MGI:1321389]	-
ENSMUSG00000005683	2828	2660	2532	1857	2230	1840	Cs	10	128337734	128362479	+	5779	protein_coding	citrate synthase [Source:MGI Symbol;Acc:MGI:88529]	-
ENSMUSG00000060904	2636	3022	2665	1536	2351	2026	Arl1	10	88730858	88744094	+	2369	protein_coding	ADP-ribosylation factor-like 1 [Source:MGI Symbol;Acc:MGI:99436]	-
ENSMUSG00000021495	1987	1502	1422	3053	3252	4864	Fam193b	13	55539316	55571120	-	11540	protein_coding	family with sequence similarity 193, member B [Source:MGI Symbol;Acc:MGI:2385851]	-
ENSMUSG00000037652	2911	2357	2497	1798	1844	2331	Phc3	3	30899371	30969415	-	17485	protein_coding	polyhomeotic 3 [Source:MGI Symbol;Acc:MGI:2181434]	-
ENSMUSG00000036461	2767	2876	2806	1804	1814	1862	Elf1	14	79481194	79582494	+	6737	protein_coding	E74-like factor 1 [Source:MGI Symbol;Acc:MGI:107180]	ETS
ENSMUSG00000026483	2870	2994	2733	1524	1999	1362	Fam129a	1	151571186	151721939	+	7380	protein_coding	family with sequence similarity 129, member A [Source:MGI Symbol;Acc:MGI:2137237]	-
ENSMUSG00000027247	2996	2868	2940	1639	2077	1378	Arhgap1	2	91649860	91672326	+	4275	protein_coding	Rho GTPase activating protein 1 [Source:MGI Symbol;Acc:MGI:2445003]	-
ENSMUSG00000054823	2737	2333	2464	2355	2174	2321	Nsd3	8	25601601	25719667	+	16513	protein_coding	nuclear receptor binding SET domain protein 3 [Source:MGI Symbol;Acc:MGI:2142581]	-
ENSMUSG00000038264	2116	2631	2859	2433	2943	1705	Sema7a	9	57940112	57962865	+	3298	protein_coding	sema domain, immunoglobulin domain (Ig), and GPI membrane anchor, (semaphorin) 7A [Source:MGI Symbol;Acc:MGI:1306826]	-
ENSMUSG00000039286	2973	3026	3011	1288	1387	1299	Fndc3b	3	27416162	27711307	-	11485	protein_coding	fibronectin type III domain containing 3B [Source:MGI Symbol;Acc:MGI:1919257]	-
ENSMUSG00000021288	2678	2471	2420	1697	2589	2082	Klc1	12	111758849	111807844	+	4070	protein_coding	kinesin light chain 1 [Source:MGI Symbol;Acc:MGI:107978]	-
ENSMUSG00000022206	2852	2437	2354	1356	1604	1375	Npr3	15	11839896	11907287	-	9389	protein_coding	natriuretic peptide receptor 3 [Source:MGI Symbol;Acc:MGI:97373]	-
ENSMUSG00000001419	2731	2266	2307	1802	2735	2651	Mef2d	3	88142372	88172086	+	5985	protein_coding	myocyte enhancer factor 2D [Source:MGI Symbol;Acc:MGI:99533]	SRF
ENSMUSG00000020923	2835	2577	2392	1747	2365	2273	Ubtf	11	102304560	102319742	-	6552	protein_coding	upstream binding transcription factor, RNA polymerase I [Source:MGI Symbol;Acc:MGI:98512]	HMG
ENSMUSG00000078671	2522	2622	2827	1929	1936	1861	Chd2	7	73426638	73541830	-	14300	protein_coding	chromodomain helicase DNA binding protein 2 [Source:MGI Symbol;Acc:MGI:2448567]	-
ENSMUSG00000003458	2757	2924	2783	1973	2388	1630	Ncstn	1	172066013	172082795	-	3975	protein_coding	nicastrin [Source:MGI Symbol;Acc:MGI:1891700]	-
ENSMUSG00000038296	2856	3294	2666	1859	2075	1002	Galnt18	7	111471661	111779977	-	2575	protein_coding	polypeptide N-acetylgalactosaminyltransferase 18 [Source:MGI Symbol;Acc:MGI:2446239]	-
ENSMUSG00000028675	2795	2513	3030	2294	2006	1944	Pnrc2	4	135870918	135873850	-	2213	protein_coding	proline-rich nuclear receptor coactivator 2 [Source:MGI Symbol;Acc:MGI:106512]	-
ENSMUSG00000006127	1881	2506	2658	2571	3080	2813	Inpp5k	11	75630988	75648871	+	5728	protein_coding	inositol polyphosphate 5-phosphatase K [Source:MGI Symbol;Acc:MGI:1194899]	-
ENSMUSG00000021500	2403	2656	2542	2468	2176	2675	Ddx46	13	55635027	55681256	+	7295	protein_coding	DEAD (Asp-Glu-Ala-Asp) box polypeptide 46 [Source:MGI Symbol;Acc:MGI:1920895]	-
ENSMUSG00000002107	2528	2792	2757	1809	2048	2015	Celf2	2	6539694	7509563	-	25884	protein_coding	CUGBP, Elav-like family member 2 [Source:MGI Symbol;Acc:MGI:1338822]	-
ENSMUSG00000021395	2677	2733	2764	1944	2011	1831	Spin1	13	51100880	51152546	+	4498	protein_coding	spindlin 1 [Source:MGI Symbol;Acc:MGI:109242]	-
ENSMUSG00000022817	2820	2809	2527	1685	2185	1130	Itgb5	16	33829665	33949338	+	3553	protein_coding	integrin beta 5 [Source:MGI Symbol;Acc:MGI:96614]	-
ENSMUSG00000030530	2710	3199	2683	1379	2166	1449	Furin	7	80388585	80405436	-	9178	protein_coding	furin (paired basic amino acid cleaving enzyme) [Source:MGI Symbol;Acc:MGI:97513]	-
ENSMUSG00000042444	3168	2826	2861	1371	1744	1804	Mindy2	9	70599014	70657174	-	8600	protein_coding	MINDY lysine 48 deubiquitinase 2 [Source:MGI Symbol;Acc:MGI:2443086]	-
ENSMUSG00000023004	3671	2670	2057	1725	2481	1785	Tuba1b	15	98931425	98934565	-	1875	protein_coding	tubulin, alpha 1B [Source:MGI Symbol;Acc:MGI:107804]	-
ENSMUSG00000000489	3424	2132	2449	1922	2331	2028	Pdgfb	15	79995874	80014977	-	4161	protein_coding	platelet derived growth factor, B polypeptide [Source:MGI Symbol;Acc:MGI:97528]	-
ENSMUSG00000035566	2445	3172	3937	983	1496	1707	Pcdh17	14	84443563	84539002	+	12991	protein_coding	protocadherin 17 [Source:MGI Symbol;Acc:MGI:2684924]	-
ENSMUSG00000022043	3086	2586	2675	1882	1999	1712	Trim35	14	66297031	66311424	+	4618	protein_coding	tripartite motif-containing 35 [Source:MGI Symbol;Acc:MGI:1914104]	-
ENSMUSG00000024002	2940	2246	2402	2214	2087	2404	Brd4	17	32196274	32284722	-	9083	protein_coding	bromodomain containing 4 [Source:MGI Symbol;Acc:MGI:1888520]	-
ENSMUSG00000051391	3139	2768	2413	1478	2093	1815	Ywhag	5	135908409	135934616	-	5500	protein_coding	tyrosine 3-monooxygenase/tryptophan 5-monooxygenase activation protein, gamma polypeptide [Source:MGI Symbol;Acc:MGI:108109]	-
ENSMUSG00000021025	1865	2763	2215	1988	2464	3377	Nfkbia	12	55489410	55492647	-	1610	protein_coding	nuclear factor of kappa light polypeptide gene enhancer in B cells inhibitor, alpha [Source:MGI Symbol;Acc:MGI:104741]	-
ENSMUSG00000029622	3060	2977	2565	1689	2422	1768	Arpc1b	5	145114215	145130705	+	5115	protein_coding	actin related protein 2/3 complex, subunit 1B [Source:MGI Symbol;Acc:MGI:1343142]	-
ENSMUSG00000037111	2462	2489	2442	2149	2080	2282	Setd7	3	51515319	51560879	-	10813	protein_coding	SET domain containing (lysine methyltransferase) 7 [Source:MGI Symbol;Acc:MGI:1920501]	-
ENSMUSG00000028034	2996	1495	1712	1998	2296	3537	Fubp1	3	152210422	152236826	+	15500	protein_coding	far upstream element (FUSE) binding protein 1 [Source:MGI Symbol;Acc:MGI:1196294]	-
ENSMUSG00000020402	2691	2378	2180	2112	2770	2277	Vdac1	11	52360860	52389397	+	2620	protein_coding	voltage-dependent anion channel 1 [Source:MGI Symbol;Acc:MGI:106919]	-
ENSMUSG00000032293	2803	2591	2725	1534	1934	2327	Ireb2	9	54863789	54912530	+	9479	protein_coding	iron responsive element binding protein 2 [Source:MGI Symbol;Acc:MGI:1928268]	-
ENSMUSG00000022841	3001	2863	2217	1745	2170	1465	Ap2m1	16	20535478	20544909	+	4120	protein_coding	adaptor-related protein complex 2, mu 1 subunit [Source:MGI Symbol;Acc:MGI:1298405]	-
ENSMUSG00000026181	3185	2800	2871	1388	1603	1089	Ppm1f	16	16896469	16927364	+	4922	protein_coding	protein phosphatase 1F (PP2C domain containing) [Source:MGI Symbol;Acc:MGI:1918464]	-
ENSMUSG00000061410	3223	2549	2362	1752	1973	1999	Zcchc14	8	121598703	121652901	-	7780	protein_coding	zinc finger, CCHC domain containing 14 [Source:MGI Symbol;Acc:MGI:2159407]	-
ENSMUSG00000020198	2823	2362	2265	1851	2435	2444	Ap3d1	10	80706956	80742264	-	8914	protein_coding	adaptor-related protein complex 3, delta 1 subunit [Source:MGI Symbol;Acc:MGI:107734]	-
ENSMUSG00000071054	2328	2039	1633	2689	3000	3411	Safb	17	56584825	56606294	+	7268	protein_coding	scaffold attachment factor B [Source:MGI Symbol;Acc:MGI:2146974]	-
ENSMUSG00000024404	2513	2734	2673	1976	2219	2173	Riok3	18	12128850	12157367	+	3661	protein_coding	RIO kinase 3 [Source:MGI Symbol;Acc:MGI:1914128]	-
ENSMUSG00000032667	2537	2788	2680	1876	2226	2167	Pon2	6	5264147	5298455	-	7339	protein_coding	paraoxonase 2 [Source:MGI Symbol;Acc:MGI:106687]	-
ENSMUSG00000015243	3035	2514	2817	1813	1865	2209	Abca1	4	53030787	53159895	-	10363	protein_coding	ATP-binding cassette, sub-family A (ABC1), member 1 [Source:MGI Symbol;Acc:MGI:99607]	-
ENSMUSG00000041570	2708	2895	2866	1557	1572	1459	Camsap2	1	136268123	136346104	-	9195	protein_coding	calmodulin regulated spectrin-associated protein family, member 2 [Source:MGI Symbol;Acc:MGI:1922434]	-
ENSMUSG00000025745	2604	2673	2619	1498	2168	1498	Hadha	5	30118304	30155162	-	8730	protein_coding	hydroxyacyl-Coenzyme A dehydrogenase/3-ketoacyl-Coenzyme A thiolase/enoyl-Coenzyme A hydratase (trifunctional protein), alpha subunit [Source:MGI Symbol;Acc:MGI:2135593]	-
ENSMUSG00000028522	2474	2932	2747	1902	1918	2065	Mier1	4	103114390	103165754	+	12513	protein_coding	MEIR1 treanscription regulator [Source:MGI Symbol;Acc:MGI:1918398]	-
ENSMUSG00000070733	2723	2520	2714	1606	1895	2004	Fryl	5	73019987	73256619	-	15192	protein_coding	FRY like transcription coactivator [Source:MGI Symbol;Acc:MGI:1919563]	-
ENSMUSG00000037270	2745	2241	2512	1643	1545	2297	4932438A13Rik	3	36863104	37053033	+	32279	protein_coding	RIKEN cDNA 4932438A13 gene [Source:MGI Symbol;Acc:MGI:2444631]	-
ENSMUSG00000019899	3003	2556	2877	1620	1515	965	Lama2	10	26980036	27619758	-	16338	protein_coding	laminin, alpha 2 [Source:MGI Symbol;Acc:MGI:99912]	-
ENSMUSG00000034422	2537	2705	2568	1796	1840	2216	Parp14	16	35832874	35871544	-	9306	protein_coding	poly (ADP-ribose) polymerase family, member 14 [Source:MGI Symbol;Acc:MGI:1919489]	-
ENSMUSG00000025234	3056	2680	2563	1719	1791	1643	Arih1	9	59388258	59486618	-	7707	protein_coding	ariadne RBR E3 ubiquitin protein ligase 1 [Source:MGI Symbol;Acc:MGI:1344363]	-
ENSMUSG00000041841	2650	3052	2599	2071	2592	2498	Rpl37	15	5116645	5119140	+	1684	protein_coding	ribosomal protein L37 [Source:MGI Symbol;Acc:MGI:1914531]	-
ENSMUSG00000075706	2531	2658	2087	2068	2968	2781	Gpx4	10	80047166	80056439	+	1724	protein_coding	glutathione peroxidase 4 [Source:MGI Symbol;Acc:MGI:104767]	-
ENSMUSG00000020077	2435	2711	3207	1498	2424	1984	Srgn	10	62493833	62527451	-	2196	protein_coding	serglycin [Source:MGI Symbol;Acc:MGI:97756]	-
ENSMUSG00000030403	2825	2522	2356	1792	2584	2524	Vasp	7	19256929	19271817	-	2617	protein_coding	vasodilator-stimulated phosphoprotein [Source:MGI Symbol;Acc:MGI:109268]	-
ENSMUSG00000049521	3396	2646	2703	1934	1801	1226	Cdc42ep1	15	78842624	78850897	+	2560	protein_coding	CDC42 effector protein (Rho GTPase binding) 1 [Source:MGI Symbol;Acc:MGI:1929763]	-
ENSMUSG00000000094	2170	2211	2756	2624	2346	1843	Tbx4	11	85886422	85916097	+	3401	protein_coding	T-box 4 [Source:MGI Symbol;Acc:MGI:102556]	T-box
ENSMUSG00000054728	2638	3087	2905	1469	1925	1972	Phactr1	13	42680623	43138526	+	9611	protein_coding	phosphatase and actin regulator 1 [Source:MGI Symbol;Acc:MGI:2659021]	-
ENSMUSG00000029063	2966	2607	2618	1586	2160	1766	Nadk	4	155562378	155591001	+	3747	protein_coding	NAD kinase [Source:MGI Symbol;Acc:MGI:2183149]	-
ENSMUSG00000021250	988	2616	3705	1755	885	541	Fos	12	85473890	85477273	+	2352	protein_coding	FBJ osteosarcoma oncogene [Source:MGI Symbol;Acc:MGI:95574]	TF_bZIP
ENSMUSG00000047888	2810	2295	2378	2056	1948	2095	Tnrc6b	15	80711313	80941085	+	23677	protein_coding	trinucleotide repeat containing 6b [Source:MGI Symbol;Acc:MGI:2443730]	-
ENSMUSG00000026466	2463	2770	2487	1615	2218	2021	Tor1aip1	1	156004599	156036480	-	5406	protein_coding	torsin A interacting protein 1 [Source:MGI Symbol;Acc:MGI:3582693]	-
ENSMUSG00000028879	2602	2915	2696	1931	2051	1679	Stx12	4	132853501	132884509	-	3188	protein_coding	syntaxin 12 [Source:MGI Symbol;Acc:MGI:1931027]	-
ENSMUSG00000027193	2891	2856	2839	1537	1741	1766	Api5	2	94411682	94438136	-	4545	protein_coding	apoptosis inhibitor 5 [Source:MGI Symbol;Acc:MGI:1888993]	-
ENSMUSG00000026103	2836	2426	2383	1987	1824	2461	Gls	1	52163448	52233232	-	15057	protein_coding	glutaminase [Source:MGI Symbol;Acc:MGI:95752]	-
ENSMUSG00000040412	2402	2891	2122	2183	2374	1780	5330417C22Rik	3	108455694	108536536	-	6304	protein_coding	RIKEN cDNA 5330417C22 gene [Source:MGI Symbol;Acc:MGI:1923930]	-
ENSMUSG00000020601	2447	2728	2640	1678	2108	2053	Trib2	12	15791727	15816922	-	4335	protein_coding	tribbles pseudokinase 2 [Source:MGI Symbol;Acc:MGI:2145021]	-
ENSMUSG00000042842	2544	3145	2841	1368	1719	1478	Serpinb6b	13	32965209	32979067	+	2262	protein_coding	serine (or cysteine) peptidase inhibitor, clade B, member 6b [Source:MGI Symbol;Acc:MGI:894688]	-
ENSMUSG00000026083	2458	2683	2482	2006	2071	2541	Eif5b	1	37998010	38055579	+	9753	protein_coding	eukaryotic translation initiation factor 5B [Source:MGI Symbol;Acc:MGI:2441772]	-
ENSMUSG00000041133	2831	2791	2663	1947	1736	1316	Smc1a	X	152016428	152062694	+	5769	protein_coding	structural maintenance of chromosomes 1A [Source:MGI Symbol;Acc:MGI:1344345]	-
ENSMUSG00000022090	2187	2701	2332	2138	3009	2510	Pdlim2	14	70164218	70177681	-	4486	protein_coding	PDZ and LIM domain 2 [Source:MGI Symbol;Acc:MGI:2384850]	-
ENSMUSG00000033590	2786	2099	1553	2583	2422	2666	Myo5c	9	75232020	75305451	+	9697	protein_coding	myosin VC [Source:MGI Symbol;Acc:MGI:2442485]	-
ENSMUSG00000010663	3591	2267	2047	1887	2611	1871	Fads1	19	10182888	10196870	+	3456	protein_coding	fatty acid desaturase 1 [Source:MGI Symbol;Acc:MGI:1923517]	-
ENSMUSG00000001151	2555	2942	2278	2080	1771	2119	Pcnt	10	76351263	76442786	-	12154	protein_coding	pericentrin (kendrin) [Source:MGI Symbol;Acc:MGI:102722]	-
ENSMUSG00000027652	2967	2731	2553	1941	1631	1768	Ralgapb	2	158409848	158499253	+	12992	protein_coding	Ral GTPase activating protein, beta subunit (non-catalytic) [Source:MGI Symbol;Acc:MGI:2444531]	-
ENSMUSG00000040209	2525	2599	2782	1818	1704	1874	Zfp704	3	9427020	9610085	-	15255	protein_coding	zinc finger protein 704 [Source:MGI Symbol;Acc:MGI:2180715]	-
ENSMUSG00000041571	2295	2547	1952	2040	3106	3032	Selenow	7	15917208	15922402	-	736	protein_coding	selenoprotein W [Source:MGI Symbol;Acc:MGI:1100878]	-
ENSMUSG00000073940	3417	1709	2813	634	1402	521	Hbb-bt	7	103812524	103813996	-	703	protein_coding	hemoglobin, beta adult t chain [Source:MGI Symbol;Acc:MGI:5474850]	-
ENSMUSG00000028936	2515	2773	2354	1856	2675	2448	Rpl22	4	152325742	152334071	+	2911	protein_coding	ribosomal protein L22 [Source:MGI Symbol;Acc:MGI:99262]	-
ENSMUSG00000024646	2694	2365	1944	1745	2971	2839	Cyb5a	18	84851338	84880401	+	2143	protein_coding	cytochrome b5 type A (microsomal) [Source:MGI Symbol;Acc:MGI:1926952]	-
ENSMUSG00000027580	2847	2146	2019	2270	2324	2625	Helz2	2	181227615	181242027	-	11529	protein_coding	helicase with zinc finger 2, transcriptional coactivator [Source:MGI Symbol;Acc:MGI:2385169]	-
ENSMUSG00000027109	2573	2606	2848	1711	1732	1911	Sp3	2	72936427	72980446	-	4933	protein_coding	trans-acting transcription factor 3 [Source:MGI Symbol;Acc:MGI:1277166]	zf-C2H2
ENSMUSG00000051285	2475	2643	2726	1771	1769	2292	Pcmtd1	1	7088920	7173628	+	6654	protein_coding	protein-L-isoaspartate (D-aspartate) O-methyltransferase domain containing 1 [Source:MGI Symbol;Acc:MGI:2441773]	-
ENSMUSG00000029311	2215	2771	2465	1899	2602	2320	Hsd17b11	5	103989762	104021919	-	3265	protein_coding	hydroxysteroid (17-beta) dehydrogenase 11 [Source:MGI Symbol;Acc:MGI:2149821]	-
ENSMUSG00000028790	3179	2623	2717	1869	2020	1602	Khdrbs1	4	129703164	129742303	-	6419	protein_coding	KH domain containing, RNA binding, signal transduction associated 1 [Source:MGI Symbol;Acc:MGI:893579]	-
ENSMUSG00000030134	2414	1844	1937	2308	2836	3697	Rasgef1a	6	118011438	118091546	+	3355	protein_coding	RasGEF domain family, member 1A [Source:MGI Symbol;Acc:MGI:1917977]	-
ENSMUSG00000025907	2511	2693	2572	1895	2025	2178	Rb1cc1	1	6206197	6276648	+	14690	protein_coding	RB1-inducible coiled-coil 1 [Source:MGI Symbol;Acc:MGI:1341850]	-
ENSMUSG00000055531	2724	1876	1965	2295	2377	3027	Cpsf6	10	117344673	117380015	-	10510	protein_coding	cleavage and polyadenylation specific factor 6 [Source:MGI Symbol;Acc:MGI:1913948]	-
ENSMUSG00000024747	2501	2711	1606	2140	2927	2512	Aldh1a7	19	20692953	20727562	-	2066	protein_coding	aldehyde dehydrogenase family 1, subfamily A7 [Source:MGI Symbol;Acc:MGI:1347050]	-
ENSMUSG00000024924	2148	2532	2823	1900	1860	1599	Vldlr	19	27216484	27254231	+	10068	protein_coding	very low density lipoprotein receptor [Source:MGI Symbol;Acc:MGI:98935]	-
ENSMUSG00000038095	2729	2525	2303	1755	1942	2187	Sbno1	5	124368702	124426001	-	19933	protein_coding	strawberry notch 1 [Source:MGI Symbol;Acc:MGI:2384298]	-
ENSMUSG00000038642	3049	3611	3472	1357	1471	1022	Ctss	3	95526786	95556403	+	1358	protein_coding	cathepsin S [Source:MGI Symbol;Acc:MGI:107341]	-
ENSMUSG00000000568	2300	2481	2486	1885	2733	2726	Hnrnpd	5	99955935	99978938	-	7354	protein_coding	heterogeneous nuclear ribonucleoprotein D [Source:MGI Symbol;Acc:MGI:101947]	-
ENSMUSG00000030754	2971	2883	2740	1285	1808	1376	Copb1	7	114215559	114254711	-	5582	protein_coding	coatomer protein complex, subunit beta 1 [Source:MGI Symbol;Acc:MGI:1917599]	-
ENSMUSG00000045427	2451	2478	2404	2023	2381	2590	Hnrnph2	X	134601179	134607060	+	4369	protein_coding	heterogeneous nuclear ribonucleoprotein H2 [Source:MGI Symbol;Acc:MGI:1201779]	-
ENSMUSG00000019872	2742	3286	2976	1606	1925	1486	Smpdl3a	10	57794335	57811830	+	2065	protein_coding	sphingomyelin phosphodiesterase, acid-like 3A [Source:MGI Symbol;Acc:MGI:1931437]	-
ENSMUSG00000036867	2663	2113	2643	1642	2683	2381	Smad6	9	63953076	64022059	-	3205	protein_coding	SMAD family member 6 [Source:MGI Symbol;Acc:MGI:1336883]	MH1
ENSMUSG00000016541	2890	3080	2764	1335	1915	1467	Atxn10	15	85336245	85463212	+	1937	protein_coding	ataxin 10 [Source:MGI Symbol;Acc:MGI:1859293]	-
ENSMUSG00000031442	2150	2058	2904	2765	3003	1794	Mcf2l	8	12873806	13020905	+	12760	protein_coding	mcf.2 transforming sequence-like [Source:MGI Symbol;Acc:MGI:103263]	-
ENSMUSG00000008035	3004	2452	2172	1667	2669	1929	Mid1ip1	X	10715013	10719690	+	2128	protein_coding	Mid1 interacting protein 1 (gastrulation specific G12-like (zebrafish)) [Source:MGI Symbol;Acc:MGI:1915291]	-
ENSMUSG00000034911	2240	1972	1962	2605	2735	3351	Ushbp1	8	71384272	71395802	-	6461	protein_coding	USH1 protein network component harmonin binding protein 1 [Source:MGI Symbol;Acc:MGI:1922920]	-
ENSMUSG00000036990	2652	2435	2341	2090	2066	2249	Otud4	8	79639618	79677724	+	8096	protein_coding	OTU domain containing 4 [Source:MGI Symbol;Acc:MGI:1098801]	-
ENSMUSG00000042190	2418	2673	3336	2276	1279	863	Cmklr1	5	113612354	113650426	-	3408	protein_coding	chemokine-like receptor 1 [Source:MGI Symbol;Acc:MGI:109603]	-
ENSMUSG00000069045	2090	2604	2452	1738	2086	3086	Ddx3y	Y	1260771	1286629	-	5199	protein_coding	DEAD (Asp-Glu-Ala-Asp) box polypeptide 3, Y-linked [Source:MGI Symbol;Acc:MGI:1349406]	-
ENSMUSG00000031659	2426	2317	2108	2346	2452	2793	Adcy7	8	88272403	88329962	+	6733	protein_coding	adenylate cyclase 7 [Source:MGI Symbol;Acc:MGI:102891]	-
ENSMUSG00000062609	2214	3230	2481	1453	1845	1333	Kcnj15	16	95257558	95300260	+	6313	protein_coding	potassium inwardly-rectifying channel, subfamily J, member 15 [Source:MGI Symbol;Acc:MGI:1310000]	-
ENSMUSG00000003161	2618	2909	2634	1411	2003	1849	Sri	5	8046078	8069379	+	4852	protein_coding	sorcin [Source:MGI Symbol;Acc:MGI:98419]	-
ENSMUSG00000020590	2825	2909	2740	1843	1593	1428	Snx13	12	35047186	35147479	+	7866	protein_coding	sorting nexin 13 [Source:MGI Symbol;Acc:MGI:2661416]	-
ENSMUSG00000028082	2573	2706	2253	2241	1811	1598	Sh3d19	3	85971109	86130526	+	8888	protein_coding	SH3 domain protein D19 [Source:MGI Symbol;Acc:MGI:1350923]	-
ENSMUSG00000028776	2170	3090	2043	1712	2782	2294	Tinagl1	4	130164454	130175122	-	4358	protein_coding	tubulointerstitial nephritis antigen-like 1 [Source:MGI Symbol;Acc:MGI:2137617]	-
ENSMUSG00000034892	2512	2803	2297	1865	2986	1926	Rps29	12	69157722	69159186	-	693	protein_coding	ribosomal protein S29 [Source:MGI Symbol;Acc:MGI:107681]	-
ENSMUSG00000032570	2506	2732	2648	1930	1753	1852	Atp2c1	9	105403539	105527319	-	9694	protein_coding	ATPase, Ca++-sequestering [Source:MGI Symbol;Acc:MGI:1889008]	-
ENSMUSG00000004558	1641	1894	1987	2931	3221	2662	Ndrg2	14	51905271	51914158	-	3397	protein_coding	N-myc downstream regulated gene 2 [Source:MGI Symbol;Acc:MGI:1352498]	-
ENSMUSG00000027829	1844	1608	1491	2623	2656	4764	Ccnl1	3	65946151	65958249	-	5997	protein_coding	cyclin L1 [Source:MGI Symbol;Acc:MGI:1922664]	-
ENSMUSG00000033629	2522	2846	2323	1480	2447	2240	Hacd3	9	64986983	65021693	-	2709	protein_coding	3-hydroxyacyl-CoA dehydratase 3 [Source:MGI Symbol;Acc:MGI:1889341]	-
ENSMUSG00000056216	2401	2670	2107	1873	2311	2181	Cebpg	7	35046422	35056573	-	5621	protein_coding	CCAAT/enhancer binding protein (C/EBP), gamma [Source:MGI Symbol;Acc:MGI:104982]	C/EBP
ENSMUSG00000032525	2901	1572	1605	2677	1973	3094	Nktr	9	121719169	121756843	+	21283	protein_coding	natural killer tumor recognition sequence [Source:MGI Symbol;Acc:MGI:97346]	-
ENSMUSG00000031592	2694	2609	2790	1379	1596	1862	Pcm1	8	41239752	41332344	+	7458	protein_coding	pericentriolar material 1 [Source:MGI Symbol;Acc:MGI:1277958]	-
ENSMUSG00000031701	2869	2795	2617	1460	2001	1414	Dnaja2	8	85537633	85555344	-	2975	protein_coding	DnaJ heat shock protein family (Hsp40) member A2 [Source:MGI Symbol;Acc:MGI:1931882]	-
ENSMUSG00000028583	2973	2962	2532	1288	2420	1551	Pdpn	4	143267431	143299564	-	1817	protein_coding	podoplanin [Source:MGI Symbol;Acc:MGI:103098]	-
ENSMUSG00000040681	3039	2636	2246	1717	2252	1840	Hmgn1	16	96120618	96127729	-	3221	protein_coding	high mobility group nucleosomal binding domain 1 [Source:MGI Symbol;Acc:MGI:96120]	-
ENSMUSG00000021377	2315	2944	2835	1542	1904	1834	Dek	13	47084775	47106201	-	3185	protein_coding	DEK oncogene (DNA binding) [Source:MGI Symbol;Acc:MGI:1926209]	-
ENSMUSG00000005442	2741	2362	2333	1815	2144	2017	Cic	7	25267704	25294159	+	10294	protein_coding	capicua transcriptional repressor [Source:MGI Symbol;Acc:MGI:1918972]	HMG
ENSMUSG00000004591	2810	2543	2559	1823	1721	1763	Pkn2	3	142790902	142882004	-	12877	protein_coding	protein kinase N2 [Source:MGI Symbol;Acc:MGI:109211]	-
ENSMUSG00000023022	2976	2870	2500	1574	1897	1684	Lima1	15	99778470	99875456	-	7608	protein_coding	LIM domain and actin binding 1 [Source:MGI Symbol;Acc:MGI:1920992]	-
ENSMUSG00000022477	2679	2524	2184	1572	2131	1148	Aco2	15	81872309	81915133	+	4302	protein_coding	aconitase 2, mitochondrial [Source:MGI Symbol;Acc:MGI:87880]	-
ENSMUSG00000026987	2160	2348	2412	2466	1841	2626	Baz2b	2	59899363	60209839	-	17604	protein_coding	bromodomain adjacent to zinc finger domain, 2B [Source:MGI Symbol;Acc:MGI:2442782]	MBD
ENSMUSG00000024664	3084	2677	2278	1669	2182	1878	Fads3	19	10041548	10059671	+	3269	protein_coding	fatty acid desaturase 3 [Source:MGI Symbol;Acc:MGI:1928740]	-
ENSMUSG00000020262	2909	2176	2373	2342	1856	1817	Adarb1	10	77290726	77418270	-	11272	protein_coding	adenosine deaminase, RNA-specific, B1 [Source:MGI Symbol;Acc:MGI:891999]	-
ENSMUSG00000021843	2505	2337	2447	1767	1958	1978	Ktn1	14	47648448	47739894	+	12912	protein_coding	kinectin 1 [Source:MGI Symbol;Acc:MGI:109153]	-
ENSMUSG00000033943	2946	2330	2333	1724	1650	2077	Mga	2	119897228	119969581	+	15340	protein_coding	MAX gene associated [Source:MGI Symbol;Acc:MGI:1352483]	T-box
ENSMUSG00000029103	3038	2697	2589	1469	1955	1292	Lrpap1	5	35091501	35105766	-	4116	protein_coding	low density lipoprotein receptor-related protein associated protein 1 [Source:MGI Symbol;Acc:MGI:96829]	-
ENSMUSG00000017760	2636	2790	2402	1906	2052	1996	Ctsa	2	164832873	164841032	+	4715	protein_coding	cathepsin A [Source:MGI Symbol;Acc:MGI:97748]	-
ENSMUSG00000022261	2787	2092	2559	1879	1846	1689	Sdc2	15	32920723	33034935	+	3527	protein_coding	syndecan 2 [Source:MGI Symbol;Acc:MGI:1349165]	-
ENSMUSG00000025351	2076	2616	1921	2045	3347	2695	Cd63	10	128900989	128912822	+	3682	protein_coding	CD63 antigen [Source:MGI Symbol;Acc:MGI:99529]	-
ENSMUSG00000042524	2618	2284	2242	2026	2432	1754	Sun2	15	79724070	79742536	-	5420	protein_coding	Sad1 and UNC84 domain containing 2 [Source:MGI Symbol;Acc:MGI:2443011]	-
ENSMUSG00000044477	2557	2530	2537	1864	2077	1450	Zfand3	17	30005051	30210828	+	3527	protein_coding	zinc finger, AN1-type domain 3 [Source:MGI Symbol;Acc:MGI:1096572]	-
ENSMUSG00000051695	3157	2727	2264	1730	1946	1442	Pcbp1	6	86524492	86526321	-	1830	protein_coding	poly(rC) binding protein 1 [Source:MGI Symbol;Acc:MGI:1345635]	-
ENSMUSG00000000563	2395	2695	2373	2005	2508	2195	Atp5f1	3	105942698	105960099	-	4105	protein_coding	ATP synthase, H+ transporting, mitochondrial F0 complex, subunit B1 [Source:MGI Symbol;Acc:MGI:1100495]	-
ENSMUSG00000029505	2901	2421	2461	1676	1701	1806	Ep400	5	110664373	110770717	-	13971	protein_coding	E1A binding protein p400 [Source:MGI Symbol;Acc:MGI:1276124]	-
ENSMUSG00000024561	2477	1907	1614	2073	2295	2371	Mbd1	18	74267605	74282732	+	6616	protein_coding	methyl-CpG binding domain protein 1 [Source:MGI Symbol;Acc:MGI:1333811]	MBD
ENSMUSG00000036093	2797	2902	2817	1551	1515	1326	Arl5a	2	52397951	52424901	-	5409	protein_coding	ADP-ribosylation factor-like 5A [Source:MGI Symbol;Acc:MGI:1922673]	-
ENSMUSG00000060657	2450	2149	1860	1897	2357	3068	Marf1	16	14109173	14163351	-	10153	protein_coding	meiosis regulator and mRNA stability 1 [Source:MGI Symbol;Acc:MGI:2444505]	-
ENSMUSG00000024858	2678	2340	2332	1547	2568	2303	Grk2	19	4286001	4306222	-	4476	protein_coding	G protein-coupled receptor kinase 2 [Source:MGI Symbol;Acc:MGI:87940]	-
ENSMUSG00000070738	2471	2432	2250	2225	2412	1771	Dgkd	1	87853287	87945180	+	6850	protein_coding	diacylglycerol kinase, delta [Source:MGI Symbol;Acc:MGI:2138334]	-
ENSMUSG00000074698	2456	2154	2041	2023	2550	2779	Csnk2a1	2	152226839	152281852	+	7089	protein_coding	casein kinase 2, alpha 1 polypeptide [Source:MGI Symbol;Acc:MGI:88543]	-
ENSMUSG00000044037	1845	1549	1515	2739	3260	4240	Als2cl	9	110879870	110900530	+	5883	protein_coding	ALS2 C-terminal like [Source:MGI Symbol;Acc:MGI:2447532]	-
ENSMUSG00000030551	2380	1905	2280	1861	2558	3062	Nr2f2	7	70351944	70366735	-	8625	protein_coding	nuclear receptor subfamily 2, group F, member 2 [Source:MGI Symbol;Acc:MGI:1352452]	RXR-like
ENSMUSG00000038342	2358	1995	2256	3065	2195	1838	Mlxip	5	123394798	123457932	+	8326	protein_coding	MLX interacting protein [Source:MGI Symbol;Acc:MGI:2141183]	bHLH
ENSMUSG00000036040	2497	2731	2795	1541	1709	1059	Adamtsl2	2	27079379	27108981	+	7993	protein_coding	ADAMTS-like 2 [Source:MGI Symbol;Acc:MGI:1925044]	-
ENSMUSG00000037287	2365	2494	2109	2173	2638	2292	Tbcel	9	42412316	42507809	-	8483	protein_coding	tubulin folding cofactor E-like [Source:MGI Symbol;Acc:MGI:1925543]	-
ENSMUSG00000008393	2436	2648	2377	1888	2350	1586	Carhsp1	16	8658580	8672155	-	2858	protein_coding	calcium regulated heat stable protein 1 [Source:MGI Symbol;Acc:MGI:1196368]	CSD
ENSMUSG00000029684	2617	2719	2613	1661	1780	1679	Wasl	6	24613805	24665009	-	6165	protein_coding	Wiskott-Aldrich syndrome-like (human) [Source:MGI Symbol;Acc:MGI:1920428]	-
ENSMUSG00000026349	2437	1632	1745	2428	2495	3897	Ccnt2	1	127774164	127808061	+	12345	protein_coding	cyclin T2 [Source:MGI Symbol;Acc:MGI:1920199]	-
ENSMUSG00000033237	2578	2384	2323	1929	1893	2433	Arid2	15	96287518	96404992	+	10737	protein_coding	AT rich interactive domain 2 (ARID, RFX-like) [Source:MGI Symbol;Acc:MGI:1924294]	ARID
ENSMUSG00000081534	2492	2566	2241	1938	2454	1832	Slc48a1	15	97778520	97792692	+	2751	protein_coding	solute carrier family 48 (heme transporter), member 1 [Source:MGI Symbol;Acc:MGI:1914989]	-
ENSMUSG00000039457	2546	2533	1832	2254	2177	2416	Ppl	16	5086291	5132421	-	6893	protein_coding	periplakin [Source:MGI Symbol;Acc:MGI:1194898]	-
ENSMUSG00000025278	3257	2602	2404	1453	1316	1033	Flnb	14	7817957	7951588	+	9198	protein_coding	filamin, beta [Source:MGI Symbol;Acc:MGI:2446089]	-
ENSMUSG00000036112	2592	2823	2556	1598	1923	1717	Metap2	10	93858489	93897093	-	7654	protein_coding	methionine aminopeptidase 2 [Source:MGI Symbol;Acc:MGI:1929701]	-
ENSMUSG00000060743	2618	2977	2652	1569	1734	1167	H3f3a	1	180800832	180813943	-	3504	protein_coding	H3 histone, family 3A [Source:MGI Symbol;Acc:MGI:1097686]	-
ENSMUSG00000032334	2780	2876	2676	1535	1630	984	Loxl1	9	58287738	58313186	-	3297	protein_coding	lysyl oxidase-like 1 [Source:MGI Symbol;Acc:MGI:106096]	-
ENSMUSG00000026360	2572	1894	2410	2381	1973	1409	Rgs2	1	143999338	144004161	-	3627	protein_coding	regulator of G-protein signaling 2 [Source:MGI Symbol;Acc:MGI:1098271]	-
ENSMUSG00000042961	2454	2316	2713	1651	1974	1388	Egflam	15	7206120	7398395	-	6121	protein_coding	EGF-like, fibronectin type III and laminin G domains [Source:MGI Symbol;Acc:MGI:2146149]	-
ENSMUSG00000020128	2310	2541	2569	1797	2007	2187	Vps54	11	21239281	21321136	+	7515	protein_coding	VPS54 GARP complex subunit [Source:MGI Symbol;Acc:MGI:2178798]	-
ENSMUSG00000027200	2659	1883	2551	1554	1794	3183	Sema6d	2	124089969	124667770	+	10559	protein_coding	sema domain, transmembrane domain (TM), and cytoplasmic domain, (semaphorin) 6D [Source:MGI Symbol;Acc:MGI:2387661]	-
ENSMUSG00000066037	2574	2242	2580	1894	2030	2035	Hnrnpr	4	136310942	136359447	+	22199	protein_coding	heterogeneous nuclear ribonucleoprotein R [Source:MGI Symbol;Acc:MGI:1891692]	-
ENSMUSG00000062397	2867	2563	2388	1846	2037	1369	Zfp706	15	36997027	37007773	-	4981	protein_coding	zinc finger protein 706 [Source:MGI Symbol;Acc:MGI:1915286]	-
ENSMUSG00000055013	2294	2495	2551	1818	2111	1773	Agap1	1	89454806	89897617	+	17559	protein_coding	ArfGAP with GTPase domain, ankyrin repeat and PH domain 1 [Source:MGI Symbol;Acc:MGI:2653690]	-
ENSMUSG00000063382	2526	2295	2382	1919	2061	1682	Bcl9l	9	44482825	44511896	+	7998	protein_coding	B cell CLL/lymphoma 9-like [Source:MGI Symbol;Acc:MGI:1933114]	-
ENSMUSG00000031818	2340	2375	1967	2286	2975	2343	Cox4i1	8	120668222	120674207	+	1550	protein_coding	cytochrome c oxidase subunit 4I1 [Source:MGI Symbol;Acc:MGI:88473]	-
ENSMUSG00000036503	2755	2681	2628	1567	1796	1603	Rnf13	3	57736062	57835233	+	10019	protein_coding	ring finger protein 13 [Source:MGI Symbol;Acc:MGI:1346341]	-
ENSMUSG00000025477	2474	2410	2396	1642	2285	2027	Inpp5a	7	139389109	139579652	+	5649	protein_coding	inositol polyphosphate-5-phosphatase A [Source:MGI Symbol;Acc:MGI:2686961]	-
ENSMUSG00000030082	2701	2746	2538	1886	1915	1202	Sec61a1	6	88503579	88518905	-	6732	protein_coding	Sec61 alpha 1 subunit (S. cerevisiae) [Source:MGI Symbol;Acc:MGI:1858417]	-
ENSMUSG00000028771	2713	2428	2480	1906	1796	2174	Ptpn12	5	20986645	21055911	-	3509	protein_coding	protein tyrosine phosphatase, non-receptor type 12 [Source:MGI Symbol;Acc:MGI:104673]	-
ENSMUSG00000026604	2634	2829	2373	1339	1705	1591	Ptpn14	1	189728268	189876695	+	13413	protein_coding	protein tyrosine phosphatase, non-receptor type 14 [Source:MGI Symbol;Acc:MGI:102467]	-
ENSMUSG00000024248	2150	2740	2567	1862	2391	1724	Cox7a2l	17	83501919	83514333	-	1147	protein_coding	cytochrome c oxidase subunit 7A2 like [Source:MGI Symbol;Acc:MGI:106015]	-
ENSMUSG00000022770	2591	2794	2418	1283	1718	1653	Dlg1	16	31663443	31875129	+	10736	protein_coding	discs large MAGUK scaffold protein 1 [Source:MGI Symbol;Acc:MGI:107231]	-
ENSMUSG00000068876	2080	2975	2403	1384	1963	2133	Cgn	3	94760069	94786492	-	6021	protein_coding	cingulin [Source:MGI Symbol;Acc:MGI:1927237]	-
ENSMUSG00000032228	2563	2556	2762	1281	1756	1519	Tcf12	9	71842688	72111871	-	15529	protein_coding	transcription factor 12 [Source:MGI Symbol;Acc:MGI:101877]	bHLH
ENSMUSG00000019302	2583	2454	1967	1896	2274	2546	Atp6v0a1	11	101009452	101063719	+	6556	protein_coding	ATPase, H+ transporting, lysosomal V0 subunit A1 [Source:MGI Symbol;Acc:MGI:103286]	-
ENSMUSG00000059005	2338	1928	1978	2227	2341	2629	Hnrnpa3	2	75659261	75669407	+	5396	protein_coding	heterogeneous nuclear ribonucleoprotein A3 [Source:MGI Symbol;Acc:MGI:1917171]	-
ENSMUSG00000007739	2523	2733	2229	1444	1872	1778	Cct4	11	22990519	23003780	+	4201	protein_coding	chaperonin containing Tcp1, subunit 4 (delta) [Source:MGI Symbol;Acc:MGI:104689]	-
ENSMUSG00000027900	2052	2791	2661	1647	1841	1978	Dram2	3	106547798	106575890	+	3758	protein_coding	DNA-damage regulated autophagy modulator 2 [Source:MGI Symbol;Acc:MGI:1914421]	-
ENSMUSG00000040339	2165	2996	2973	1360	1791	2156	Fam102b	3	108970997	109027607	-	5702	protein_coding	family with sequence similarity 102, member B [Source:MGI Symbol;Acc:MGI:3036259]	-
ENSMUSG00000042625	2005	1639	1437	2321	3035	3768	Safb2	17	56560965	56584585	-	8165	protein_coding	scaffold attachment factor B2 [Source:MGI Symbol;Acc:MGI:2146808]	-
ENSMUSG00000037410	2483	2366	2396	1997	1990	1498	Tbc1d2b	9	90202027	90270804	-	8799	protein_coding	TBC1 domain family, member 2B [Source:MGI Symbol;Acc:MGI:1914266]	-
ENSMUSG00000038538	2633	1655	1747	1821	2034	2973	Ubn2	6	38433950	38524825	+	21438	protein_coding	ubinuclein 2 [Source:MGI Symbol;Acc:MGI:2444236]	-
ENSMUSG00000001870	2872	2351	2427	1497	1824	1558	Ltbp1	17	75005568	75392512	+	10480	protein_coding	latent transforming growth factor beta binding protein 1 [Source:MGI Symbol;Acc:MGI:109151]	-
ENSMUSG00000025790	2823	2588	2437	1198	1807	1507	Slco3a1	7	74275419	74554780	-	8474	protein_coding	solute carrier organic anion transporter family, member 3a1 [Source:MGI Symbol;Acc:MGI:1351867]	-
ENSMUSG00000027852	2508	2236	2521	1823	1986	2280	Nras	3	103058285	103067914	+	5331	protein_coding	neuroblastoma ras oncogene [Source:MGI Symbol;Acc:MGI:97376]	-
ENSMUSG00000023046	2427	3071	1520	2119	3051	2512	Igfbp6	15	102144362	102149511	+	1112	protein_coding	insulin-like growth factor binding protein 6 [Source:MGI Symbol;Acc:MGI:96441]	-
ENSMUSG00000057133	2355	2344	2273	1725	1768	2405	Chd6	2	160946978	161109075	-	19093	protein_coding	chromodomain helicase DNA binding protein 6 [Source:MGI Symbol;Acc:MGI:1918639]	-
ENSMUSG00000034659	2220	2577	2082	1785	2275	1828	Tmem109	19	10870660	10882001	-	3798	protein_coding	transmembrane protein 109 [Source:MGI Symbol;Acc:MGI:1915789]	-
ENSMUSG00000029202	2714	2217	2191	1919	1851	2367	Pds5a	5	65605721	65698273	-	19335	protein_coding	PDS5 cohesin associated factor A [Source:MGI Symbol;Acc:MGI:1918771]	-
ENSMUSG00000040242	2553	2306	2190	1768	1998	2619	Fgfr1op2	6	146577203	146599198	+	4619	protein_coding	FGFR1 oncogene partner 2 [Source:MGI Symbol;Acc:MGI:1914779]	-
ENSMUSG00000025871	2566	2721	2455	1471	1836	1164	4833439L19Rik	13	54551218	54565435	-	3187	protein_coding	RIKEN cDNA 4833439L19 gene [Source:MGI Symbol;Acc:MGI:1921162]	-
ENSMUSG00000060147	2351	2721	2482	1497	2308	1619	Serpinb6a	13	33917918	34002794	-	5409	protein_coding	serine (or cysteine) peptidase inhibitor, clade B, member 6a [Source:MGI Symbol;Acc:MGI:103123]	-
ENSMUSG00000001089	2920	2715	2654	1396	1362	1030	Luzp1	4	136469761	136554780	+	8112	protein_coding	leucine zipper protein 1 [Source:MGI Symbol;Acc:MGI:107629]	-
ENSMUSG00000058013	2587	2174	2553	1607	2005	1729	Sept11	5	93093437	93176447	+	9472	protein_coding	septin 11 [Source:MGI Symbol;Acc:MGI:1277214]	-
ENSMUSG00000079084	1965	2069	2076	2088	2234	3379	Ccdc82	9	13246955	13292520	+	9835	protein_coding	coiled-coil domain containing 82 [Source:MGI Symbol;Acc:MGI:1913646]	-
ENSMUSG00000025366	2593	2529	2419	1684	1983	1438	Esyt1	10	128509965	128525871	-	7267	protein_coding	extended synaptotagmin-like protein 1 [Source:MGI Symbol;Acc:MGI:1344426]	-
ENSMUSG00000038025	2552	2591	2486	1725	1727	1571	Phf2	13	48801750	48871119	-	5494	protein_coding	PHD finger protein 2 [Source:MGI Symbol;Acc:MGI:1338034]	-
ENSMUSG00000022201	2622	2554	2726	1379	1393	1424	Zfr	15	12117831	12185683	+	5911	protein_coding	zinc finger RNA binding protein [Source:MGI Symbol;Acc:MGI:1341890]	-
ENSMUSG00000028469	2129	2055	1884	2367	2452	2744	Npr2	4	43631935	43651244	+	4667	protein_coding	natriuretic peptide receptor 2 [Source:MGI Symbol;Acc:MGI:97372]	-
ENSMUSG00000041040	2215	2688	2283	2203	2180	1952	Fam117b	1	59913006	59985346	+	7290	protein_coding	family with sequence similarity 117, member B [Source:MGI Symbol;Acc:MGI:1920000]	-
ENSMUSG00000031616	2400	2271	2454	1957	1845	1648	Ednra	8	77663031	77724464	-	5476	protein_coding	endothelin receptor type A [Source:MGI Symbol;Acc:MGI:105923]	-
ENSMUSG00000025034	2336	2304	2391	1674	2312	1951	Trim8	19	46501648	46516444	+	3230	protein_coding	tripartite motif-containing 8 [Source:MGI Symbol;Acc:MGI:1933302]	-
ENSMUSG00000054405	2367	2819	2644	1673	1907	1506	Dnajc8	4	132535550	132553742	+	2555	protein_coding	DnaJ heat shock protein family (Hsp40) member C8 [Source:MGI Symbol;Acc:MGI:1915848]	-
ENSMUSG00000036545	3007	2729	2693	961	1506	799	Adamts2	11	50602084	50807573	+	9336	protein_coding	a disintegrin-like and metallopeptidase (reprolysin type) with thrombospondin type 1 motif, 2 [Source:MGI Symbol;Acc:MGI:1347356]	-
ENSMUSG00000025139	2433	2657	2451	1540	2041	1471	Tollip	7	141874813	141918507	-	5059	protein_coding	toll interacting protein [Source:MGI Symbol;Acc:MGI:1891808]	-
ENSMUSG00000033763	2421	2402	2805	990	1685	1657	Mtss1l	8	110721476	110741400	+	5311	protein_coding	metastasis suppressor 1-like [Source:MGI Symbol;Acc:MGI:3039591]	-
ENSMUSG00000068039	2342	2589	2285	1815	2012	1667	Tcp1	17	12915701	12925067	+	5030	protein_coding	t-complex protein 1 [Source:MGI Symbol;Acc:MGI:98535]	-
ENSMUSG00000030447	2837	2800	2642	1015	1567	1315	Cyfip1	7	55841745	55932602	+	11941	protein_coding	cytoplasmic FMR1 interacting protein 1 [Source:MGI Symbol;Acc:MGI:1338801]	-
ENSMUSG00000018476	2716	2112	2162	2124	2138	1992	Kdm6b	11	69398508	69413675	-	6954	protein_coding	KDM1 lysine (K)-specific demethylase 6B [Source:MGI Symbol;Acc:MGI:2448492]	-
ENSMUSG00000022808	2327	2763	2646	1713	1819	1509	Snx4	16	33251442	33300269	+	3988	protein_coding	sorting nexin 4 [Source:MGI Symbol;Acc:MGI:1916400]	-
ENSMUSG00000003380	2112	2604	1972	1750	2988	1929	Rabac1	7	24969752	24972754	-	1523	protein_coding	Rab acceptor 1 (prenylated) [Source:MGI Symbol;Acc:MGI:1201692]	-
ENSMUSG00000019528	2665	2528	3215	1390	1466	1173	Gyg	3	20122084	20155317	-	2344	protein_coding	glycogenin [Source:MGI Symbol;Acc:MGI:1351614]	-
ENSMUSG00000071604	1925	2979	2440	1484	1786	1217	Fam189a2	19	23972751	24031019	-	2547	protein_coding	family with sequence similarity 189, member A2 [Source:MGI Symbol;Acc:MGI:2685813]	-
ENSMUSG00000022858	2506	2341	1842	1559	2241	2662	Tra2b	16	22244549	22266005	-	9235	protein_coding	transformer 2 beta [Source:MGI Symbol;Acc:MGI:106016]	-
ENSMUSG00000009907	2319	2559	2556	1551	1941	1716	Vps4b	1	106764071	106796728	-	8905	protein_coding	vacuolar protein sorting 4B [Source:MGI Symbol;Acc:MGI:1100499]	-
ENSMUSG00000070348	3018	2876	2463	1278	1607	1058	Ccnd1	7	144929931	144939925	-	4709	protein_coding	cyclin D1 [Source:MGI Symbol;Acc:MGI:88313]	-
ENSMUSG00000027955	2365	2515	3208	1370	1405	1242	Fam198b	3	79884533	79946280	+	9598	protein_coding	family with sequence similarity 198, member B [Source:MGI Symbol;Acc:MGI:1915909]	-
ENSMUSG00000014195	2000	1609	1621	2554	2920	3628	Dnajc7	11	100582818	100620168	-	4863	protein_coding	DnaJ heat shock protein family (Hsp40) member C7 [Source:MGI Symbol;Acc:MGI:1928373]	-
ENSMUSG00000025555	2588	2636	2531	1702	1535	1164	Farp1	14	121035200	121283744	+	5524	protein_coding	FERM, RhoGEF (Arhgef) and pleckstrin domain protein 1 (chondrocyte-derived) [Source:MGI Symbol;Acc:MGI:2446173]	-
ENSMUSG00000020463	2357	2606	2317	1759	1854	1917	Ppp4r3b	11	29172890	29220797	+	5694	protein_coding	protein phosphatase 4 regulatory subunit 3B [Source:MGI Symbol;Acc:MGI:2144474]	-
ENSMUSG00000042228	2590	2479	2744	1697	1741	1382	Lyn	4	3678115	3813122	+	4073	protein_coding	LYN proto-oncogene, Src family tyrosine kinase [Source:MGI Symbol;Acc:MGI:96892]	-
ENSMUSG00000035696	2336	2052	2102	2168	1998	2847	Rnf38	4	44126210	44233789	-	8336	protein_coding	ring finger protein 38 [Source:MGI Symbol;Acc:MGI:1920719]	-
ENSMUSG00000026434	2258	2292	2250	1988	2466	2239	Nucks1	1	131910534	131936321	+	6779	protein_coding	nuclear casein kinase and cyclin-dependent kinase substrate 1 [Source:MGI Symbol;Acc:MGI:1934811]	-
ENSMUSG00000053754	2299	2444	2393	2235	1913	2114	Chd8	14	52198151	52257780	-	16523	protein_coding	chromodomain helicase DNA binding protein 8 [Source:MGI Symbol;Acc:MGI:1915022]	-
ENSMUSG00000062997	2286	2656	2254	1819	2643	2365	Rpl35	2	39001580	39005624	-	1241	protein_coding	ribosomal protein L35 [Source:MGI Symbol;Acc:MGI:1913739]	-
ENSMUSG00000020705	2092	2348	2148	2247	2209	2632	Ddx42	11	106216926	106249139	+	4228	protein_coding	DEAD (Asp-Glu-Ala-Asp) box polypeptide 42 [Source:MGI Symbol;Acc:MGI:1919297]	-
ENSMUSG00000033453	1514	2547	1931	1352	1533	1599	Adamts15	9	30899155	30922452	-	10363	protein_coding	a disintegrin-like and metallopeptidase (reprolysin type) with thrombospondin type 1 motif, 15 [Source:MGI Symbol;Acc:MGI:2449569]	-
ENSMUSG00000021266	2230	2785	2446	1886	1995	1295	Wars	12	108860030	108894174	-	3447	protein_coding	tryptophanyl-tRNA synthetase [Source:MGI Symbol;Acc:MGI:104630]	-
ENSMUSG00000043336	2437	2685	2161	1563	1586	1795	Filip1l	16	57353093	57573126	+	5335	protein_coding	filamin A interacting protein 1-like [Source:MGI Symbol;Acc:MGI:1925999]	-
ENSMUSG00000033953	2381	2547	2562	1683	2178	1650	Ppp3r1	11	17159263	17200375	+	3228	protein_coding	protein phosphatase 3, regulatory subunit B, alpha isoform (calcineurin B, type I) [Source:MGI Symbol;Acc:MGI:107172]	-
ENSMUSG00000028476	2111	2204	2408	1530	1738	1560	Reck	4	43875530	43944806	+	4779	protein_coding	reversion-inducing-cysteine-rich protein with kazal motifs [Source:MGI Symbol;Acc:MGI:1855698]	-
ENSMUSG00000034908	2366	1966	2104	2457	2413	2200	Sidt2	9	45937857	45955258	-	5146	protein_coding	SID1 transmembrane family, member 2 [Source:MGI Symbol;Acc:MGI:2446134]	-
ENSMUSG00000027006	2350	2529	2353	1934	1906	1735	Dnajc10	2	80315466	80354043	+	5004	protein_coding	DnaJ heat shock protein family (Hsp40) member C10 [Source:MGI Symbol;Acc:MGI:1914111]	-
ENSMUSG00000022607	2644	2299	2519	1352	1888	1737	Ptk2	15	73205102	73423280	-	11803	protein_coding	PTK2 protein tyrosine kinase 2 [Source:MGI Symbol;Acc:MGI:95481]	-
ENSMUSG00000038521	2644	2580	2124	1938	1726	1582	C1s1	6	124530345	124542359	-	3129	protein_coding	complement component 1, s subcomponent 1 [Source:MGI Symbol;Acc:MGI:1355312]	-
ENSMUSG00000027272	2497	2574	2353	1295	1743	1895	Ubr1	2	120860269	120970715	-	9889	protein_coding	ubiquitin protein ligase E3 component n-recognin 1 [Source:MGI Symbol;Acc:MGI:1277977]	-
ENSMUSG00000015749	2213	2651	2454	1232	2031	1785	Anp32e	3	95929246	95947390	+	3566	protein_coding	acidic (leucine-rich) nuclear phosphoprotein 32 family, member E [Source:MGI Symbol;Acc:MGI:1913721]	-
ENSMUSG00000046447	1908	2393	2321	1650	2537	2387	Camk2n1	4	138454314	138460123	+	4444	protein_coding	calcium/calmodulin-dependent protein kinase II inhibitor 1 [Source:MGI Symbol;Acc:MGI:1913509]	-
ENSMUSG00000029686	2447	2441	2384	1593	1916	1742	Cul1	6	47453398	47526139	+	4040	protein_coding	cullin 1 [Source:MGI Symbol;Acc:MGI:1349658]	-
ENSMUSG00000053436	2449	2188	2460	1845	1875	1629	Mapk14	17	28691329	28748406	+	4376	protein_coding	mitogen-activated protein kinase 14 [Source:MGI Symbol;Acc:MGI:1346865]	-
ENSMUSG00000018199	2413	2500	3151	1342	1413	1290	Trove2	1	143750790	143777068	-	9541	protein_coding	TROVE domain family, member 2 [Source:MGI Symbol;Acc:MGI:106652]	-
ENSMUSG00000026991	2108	2759	2233	1829	1973	1633	Pkp4	2	59160850	59355208	+	5707	protein_coding	plakophilin 4 [Source:MGI Symbol;Acc:MGI:109281]	-
ENSMUSG00000024474	2236	2378	2233	1949	2349	1918	Ik	18	36744656	36757639	+	1996	protein_coding	IK cytokine [Source:MGI Symbol;Acc:MGI:1345142]	-
ENSMUSG00000096188	2385	2791	2402	1525	1617	1428	Cmtm4	8	104348191	104395807	-	7734	protein_coding	CKLF-like MARVEL transmembrane domain containing 4 [Source:MGI Symbol;Acc:MGI:2142888]	-
ENSMUSG00000040423	2743	2232	2440	1203	1761	1845	Rc3h1	1	160906418	160974978	+	11308	protein_coding	RING CCCH (C3H) domains 1 [Source:MGI Symbol;Acc:MGI:2685397]	-
ENSMUSG00000071646	2349	2456	2242	1656	2421	2267	Mta2	19	8941875	8952303	+	4093	protein_coding	metastasis-associated gene family, member 2 [Source:MGI Symbol;Acc:MGI:1346340]	zf-GATA
ENSMUSG00000022867	2463	2672	2788	1358	1540	1267	Usp25	16	77013706	77116780	+	5201	protein_coding	ubiquitin specific peptidase 25 [Source:MGI Symbol;Acc:MGI:1353655]	-
ENSMUSG00000041890	2537	1995	2332	1977	1998	2175	Git2	5	114727407	114775517	-	17362	protein_coding	G protein-coupled receptor kinase-interactor 2 [Source:MGI Symbol;Acc:MGI:1347053]	-
ENSMUSG00000063316	1933	2877	2255	1649	2657	2198	Rpl27	11	101442298	101445529	+	1535	protein_coding	ribosomal protein L27 [Source:MGI Symbol;Acc:MGI:98036]	-
ENSMUSG00000009035	2794	2021	2184	1592	1888	2027	Tmem184b	15	79360684	79403569	-	4702	protein_coding	transmembrane protein 184b [Source:MGI Symbol;Acc:MGI:2445179]	-
ENSMUSG00000027215	2464	2624	2222	1651	2381	1725	Cd82	2	93419111	93463140	-	3005	protein_coding	CD82 antigen [Source:MGI Symbol;Acc:MGI:104651]	-
ENSMUSG00000026657	2735	2322	2890	1735	1636	1292	Frmd4a	2	4017717	4614043	+	23350	protein_coding	FERM domain containing 4A [Source:MGI Symbol;Acc:MGI:1919850]	-
ENSMUSG00000035212	2356	2693	2512	1288	2187	1720	Leprot	4	101647718	101659364	+	1898	protein_coding	leptin receptor overlapping transcript [Source:MGI Symbol;Acc:MGI:2687005]	-
ENSMUSG00000030772	2237	1994	1950	2056	2068	1279	Dkk3	7	112116017	112159057	-	3359	protein_coding	dickkopf WNT signaling pathway inhibitor 3 [Source:MGI Symbol;Acc:MGI:1354952]	-
ENSMUSG00000040723	2123	2118	2633	1831	2278	1705	Rcsd1	1	165646516	165709757	-	10131	protein_coding	RCSD domain containing 1 [Source:MGI Symbol;Acc:MGI:2676394]	-
ENSMUSG00000028494	2053	3082	2322	1220	2081	1581	Plin2	4	86648386	86670060	-	3512	protein_coding	perilipin 2 [Source:MGI Symbol;Acc:MGI:87920]	-
ENSMUSG00000018398	2465	2029	2101	2076	2237	2127	Sept8	11	53519257	53549565	+	6087	protein_coding	septin 8 [Source:MGI Symbol;Acc:MGI:894310]	-
ENSMUSG00000036087	2539	2653	2539	1581	1534	1467	Slain2	5	72914304	72978829	+	8446	protein_coding	SLAIN motif family, member 2 [Source:MGI Symbol;Acc:MGI:1923241]	-
ENSMUSG00000026663	2402	2554	2582	1498	1660	1233	Atf6	1	170704674	170867771	-	9231	protein_coding	activating transcription factor 6 [Source:MGI Symbol;Acc:MGI:1926157]	TF_bZIP
ENSMUSG00000029298	1993	2170	2491	2099	1619	2318	Gbp9	5	105077630	105139539	-	5173	protein_coding	guanylate-binding protein 9 [Source:MGI Symbol;Acc:MGI:3605620]	-
ENSMUSG00000035248	2593	2550	2575	1554	1326	1386	Tut7	13	59771561	59823147	-	14732	protein_coding	terminal uridylyl transferase 7 [Source:MGI Symbol;Acc:MGI:2387179]	-
ENSMUSG00000006169	2377	2427	2341	1620	1943	1636	Clint1	11	45852051	45910625	+	6946	protein_coding	clathrin interactor 1 [Source:MGI Symbol;Acc:MGI:2144243]	-
ENSMUSG00000029062	1912	1885	1896	1960	2496	3516	Cdk11b	4	155624854	155649938	+	3752	protein_coding	cyclin-dependent kinase 11B [Source:MGI Symbol;Acc:MGI:88353]	-
ENSMUSG00000066571	2868	2649	2915	1134	974	838	4931406P16Rik	7	34236707	34313551	-	8239	protein_coding	RIKEN cDNA 4931406P16 gene [Source:MGI Symbol;Acc:MGI:1924311]	-
ENSMUSG00000024283	2529	2486	2343	1398	1711	1783	Wac	18	7868832	7973547	+	5962	protein_coding	WW domain containing adaptor with coiled-coil [Source:MGI Symbol;Acc:MGI:2387357]	-
ENSMUSG00000049382	2460	2851	1606	1582	2584	2090	Krt8	15	101996698	102004482	-	1958	protein_coding	keratin 8 [Source:MGI Symbol;Acc:MGI:96705]	-
ENSMUSG00000041997	2237	2735	2699	1450	1718	1876	Tlk1	2	70712407	70825728	-	6474	protein_coding	tousled-like kinase 1 [Source:MGI Symbol;Acc:MGI:2441683]	-
ENSMUSG00000021108	2597	2712	3142	1310	1456	1039	Prkch	12	73584796	73778185	+	7530	protein_coding	protein kinase C, eta [Source:MGI Symbol;Acc:MGI:97600]	-
ENSMUSG00000042712	2145	2508	2108	1536	2585	2377	Tceal9	X	136245079	136247139	+	1037	protein_coding	transcription elongation factor A like 9 [Source:MGI Symbol;Acc:MGI:109567]	-
ENSMUSG00000022403	2748	2326	2375	1400	1659	1584	St13	15	81363669	81400077	-	10305	protein_coding	suppression of tumorigenicity 13 [Source:MGI Symbol;Acc:MGI:1917606]	-
ENSMUSG00000066150	2548	2783	2168	1304	2093	1526	Slc31a1	4	62360727	62391769	+	4280	protein_coding	solute carrier family 31, member 1 [Source:MGI Symbol;Acc:MGI:1333843]	-
ENSMUSG00000038633	2602	2623	2329	1454	2062	1470	Degs1	1	182275772	182282804	-	2591	protein_coding	delta(4)-desaturase, sphingolipid 1 [Source:MGI Symbol;Acc:MGI:1097711]	-
ENSMUSG00000004530	2790	2670	2744	1444	1606	1212	Coro1c	5	113842436	113908758	-	9664	protein_coding	coronin, actin binding protein 1C [Source:MGI Symbol;Acc:MGI:1345964]	-
ENSMUSG00000021374	2436	2607	2531	1420	1427	1629	Nup153	13	46679905	46727940	-	7017	protein_coding	nucleoporin 153 [Source:MGI Symbol;Acc:MGI:2385621]	-
ENSMUSG00000037902	2910	2820	2690	1432	1411	1482	Sirpa	2	129592835	129632228	+	4911	protein_coding	signal-regulatory protein alpha [Source:MGI Symbol;Acc:MGI:108563]	-
ENSMUSG00000033713	2334	2624	2552	1407	1773	1494	Foxn3	12	99190078	99563582	-	11501	protein_coding	forkhead box N3 [Source:MGI Symbol;Acc:MGI:1918625]	Fork
ENSMUSG00000032253	2424	2151	2457	1619	1490	2141	Phip	9	82866159	82975516	-	33312	protein_coding	pleckstrin homology domain interacting protein [Source:MGI Symbol;Acc:MGI:1932404]	-
ENSMUSG00000008855	2051	2427	2222	2017	2136	1716	Hdac5	11	102194432	102230166	-	8780	protein_coding	histone deacetylase 5 [Source:MGI Symbol;Acc:MGI:1333784]	-
ENSMUSG00000028273	3096	2216	2175	1224	1584	1655	Pdlim5	3	142239590	142395696	-	8877	protein_coding	PDZ and LIM domain 5 [Source:MGI Symbol;Acc:MGI:1927489]	-
ENSMUSG00000026436	2243	1897	2121	2040	2539	2819	Elk4	1	132007607	132032612	+	6407	protein_coding	ELK4, member of ETS oncogene family [Source:MGI Symbol;Acc:MGI:102853]	ETS
ENSMUSG00000026208	2088	1683	1783	1988	2628	1516	Des	1	75360329	75368579	+	3754	protein_coding	desmin [Source:MGI Symbol;Acc:MGI:94885]	-
ENSMUSG00000028063	3004	2601	2251	1487	2073	1628	Lmna	3	88480147	88509956	-	5838	protein_coding	lamin A [Source:MGI Symbol;Acc:MGI:96794]	-
ENSMUSG00000035967	1839	1432	1439	2522	2477	4508	Ints6l	X	56454857	56507843	+	7173	protein_coding	integrator complex subunit 6 like [Source:MGI Symbol;Acc:MGI:2442593]	-
ENSMUSG00000007872	2487	2250	2308	1874	2278	2229	Id3	4	136143497	136145755	+	1791	protein_coding	inhibitor of DNA binding 3 [Source:MGI Symbol;Acc:MGI:96398]	bHLH
ENSMUSG00000010025	2405	2507	2201	1334	1944	1831	Aldh3a2	11	61223417	61267464	-	5619	protein_coding	aldehyde dehydrogenase family 3, subfamily A2 [Source:MGI Symbol;Acc:MGI:1353452]	-
ENSMUSG00000061288	2269	2962	2349	1580	1674	1426	Taok3	5	117120129	117275219	+	11159	protein_coding	TAO kinase 3 [Source:MGI Symbol;Acc:MGI:3041177]	-
ENSMUSG00000003345	2384	2412	2293	1849	2364	1997	Csnk1g2	10	80622838	80640749	+	4835	protein_coding	casein kinase 1, gamma 2 [Source:MGI Symbol;Acc:MGI:1920014]	-
ENSMUSG00000026842	2436	2217	2161	1535	2062	1855	Abl1	2	31688376	31804227	+	11596	protein_coding	c-abl oncogene 1, non-receptor tyrosine kinase [Source:MGI Symbol;Acc:MGI:87859]	-
ENSMUSG00000029705	2474	2692	2401	1446	1682	1413	Cux1	5	136248135	136567490	-	20024	protein_coding	cut-like homeobox 1 [Source:MGI Symbol;Acc:MGI:88568]	CUT
ENSMUSG00000026222	2107	1881	2086	2135	2312	2630	Sp100	1	85649988	85709998	+	7556	protein_coding	nuclear antigen Sp100 [Source:MGI Symbol;Acc:MGI:109561]	SAND
ENSMUSG00000020496	2250	2454	2152	1861	2287	1804	Rnf187	11	58932288	58938916	-	1949	protein_coding	ring finger protein 187 [Source:MGI Symbol;Acc:MGI:1914224]	-
ENSMUSG00000024507	2057	2885	2345	1524	1959	1356	Hsd17b4	18	50128201	50196269	+	3404	protein_coding	hydroxysteroid (17-beta) dehydrogenase 4 [Source:MGI Symbol;Acc:MGI:105089]	-
ENSMUSG00000030189	2022	2299	1954	1962	2231	2311	Ybx3	6	131364855	131388476	-	3075	protein_coding	Y box protein 3 [Source:MGI Symbol;Acc:MGI:2137670]	CSD
ENSMUSG00000033565	2542	2248	2156	1698	1900	1698	Rbfox2	15	77078990	77307004	-	8140	protein_coding	RNA binding protein, fox-1 homolog (C. elegans) 2 [Source:MGI Symbol;Acc:MGI:1933973]	-
ENSMUSG00000028961	2459	2561	1955	1813	2334	1825	Pgd	4	149149991	149166771	-	6447	protein_coding	phosphogluconate dehydrogenase [Source:MGI Symbol;Acc:MGI:97553]	-
ENSMUSG00000034341	2140	2374	2067	1637	2358	2145	Wbp2	11	116078573	116086995	-	3177	protein_coding	WW domain binding protein 2 [Source:MGI Symbol;Acc:MGI:104709]	-
ENSMUSG00000039349	1955	3073	2991	1277	1988	1295	C130074G19Rik	1	184871926	184883218	-	3035	protein_coding	RIKEN cDNA C130074G19 gene [Source:MGI Symbol;Acc:MGI:2444831]	-
ENSMUSG00000021892	2177	2341	2605	1512	1543	1395	Sh3bp5	14	31359880	31436078	-	3194	protein_coding	SH3-domain binding protein 5 (BTK-associated) [Source:MGI Symbol;Acc:MGI:1344391]	-
ENSMUSG00000035621	2399	2269	2090	1647	2303	2331	Midn	10	80148272	80158368	+	4307	protein_coding	midnolin [Source:MGI Symbol;Acc:MGI:1890222]	-
ENSMUSG00000036989	1672	2196	1866	2159	2389	2370	Trim3	7	105604463	105633571	-	4569	protein_coding	tripartite motif-containing 3 [Source:MGI Symbol;Acc:MGI:1860040]	-
ENSMUSG00000045193	1191	2358	2385	2683	3213	2680	Cirbp	10	80165985	80172786	+	2604	protein_coding	cold inducible RNA binding protein [Source:MGI Symbol;Acc:MGI:893588]	-
ENSMUSG00000003131	2491	2404	2328	2164	1769	1341	Pafah1b2	9	45962859	46012690	-	8266	protein_coding	platelet-activating factor acetylhydrolase, isoform 1b, subunit 2 [Source:MGI Symbol;Acc:MGI:108415]	-
ENSMUSG00000019951	2095	2784	2372	1879	1629	1979	Uhrf1bp1l	10	89744991	89819871	+	9235	protein_coding	UHRF1 (ICBP90) binding protein 1-like [Source:MGI Symbol;Acc:MGI:2442888]	-
ENSMUSG00000022234	2489	2625	2298	1476	1903	1433	Cct5	15	31590800	31601804	-	2766	protein_coding	chaperonin containing Tcp1, subunit 5 (epsilon) [Source:MGI Symbol;Acc:MGI:107185]	-
ENSMUSG00000054720	2879	2433	2690	1363	1451	1394	Lrrc8c	5	105519388	105613018	+	7654	protein_coding	leucine rich repeat containing 8 family, member C [Source:MGI Symbol;Acc:MGI:2140839]	-
ENSMUSG00000000708	2092	2655	2462	1449	1720	1959	Kat2b	17	53566861	53672720	+	4867	protein_coding	K(lysine) acetyltransferase 2B [Source:MGI Symbol;Acc:MGI:1343094]	-
ENSMUSG00000026249	2607	2162	2249	1817	2120	1677	Serpine2	1	79794197	79861180	-	8287	protein_coding	serine (or cysteine) peptidase inhibitor, clade E, member 2 [Source:MGI Symbol;Acc:MGI:101780]	-
ENSMUSG00000039753	1997	2543	2354	1982	1790	2150	Fbxl5	5	43744615	43821638	-	9740	protein_coding	F-box and leucine-rich repeat protein 5 [Source:MGI Symbol;Acc:MGI:2152883]	-
ENSMUSG00000019960	2246	2661	2512	1124	1782	2103	Dusp6	10	99263231	99267489	+	3132	protein_coding	dual specificity phosphatase 6 [Source:MGI Symbol;Acc:MGI:1914853]	-
ENSMUSG00000031776	2217	2416	2471	1653	2238	2055	Arl2bp	8	94666600	94674425	+	2802	protein_coding	ADP-ribosylation factor-like 2 binding protein [Source:MGI Symbol;Acc:MGI:1349429]	-
ENSMUSG00000005698	2369	2388	2188	1639	1924	2051	Ctcf	8	105636568	105682922	+	4860	protein_coding	CCCTC-binding factor [Source:MGI Symbol;Acc:MGI:109447]	zf-C2H2
ENSMUSG00000061032	1994	2297	2070	1691	2690	2293	Rrp1	10	78400384	78413043	-	3337	protein_coding	ribosomal RNA processing 1 homolog (S. cerevisiae) [Source:MGI Symbol;Acc:MGI:1203500]	-
ENSMUSG00000059248	2503	2789	2662	1321	1765	1167	Sept9	11	117199661	117362325	+	7565	protein_coding	septin 9 [Source:MGI Symbol;Acc:MGI:1858222]	-
ENSMUSG00000028977	2244	1963	2222	1804	2038	2489	Casz1	4	148804429	148954889	+	12224	protein_coding	castor zinc finger 1 [Source:MGI Symbol;Acc:MGI:1196251]	-
ENSMUSG00000031660	2275	2197	2172	1797	2234	2680	Brd7	8	88331039	88362194	-	5244	protein_coding	bromodomain containing 7 [Source:MGI Symbol;Acc:MGI:1349766]	-
ENSMUSG00000038324	2312	2363	2158	1928	2059	1693	Trpc4ap	2	155634271	155692384	-	8753	protein_coding	transient receptor potential cation channel, subfamily C, member 4 associated protein [Source:MGI Symbol;Acc:MGI:1930751]	-
ENSMUSG00000042286	2714	2295	2280	1538	1670	1838	Stab1	14	31139013	31168641	-	10288	protein_coding	stabilin 1 [Source:MGI Symbol;Acc:MGI:2178742]	-
ENSMUSG00000068882	2124	2082	2107	1922	2213	2883	Ssb	2	69861562	69871846	+	2160	protein_coding	Sjogren syndrome antigen B [Source:MGI Symbol;Acc:MGI:98423]	-
ENSMUSG00000029152	2476	2243	2136	1765	2168	1877	Ociad1	5	73292784	73314069	+	5515	protein_coding	OCIA domain containing 1 [Source:MGI Symbol;Acc:MGI:1915345]	-
ENSMUSG00000019254	2254	1793	1649	1916	2741	3139	Ppp1r12c	7	4481520	4501680	-	4960	protein_coding	protein phosphatase 1, regulatory subunit 12C [Source:MGI Symbol;Acc:MGI:1924258]	-
ENSMUSG00000071856	2562	2640	2446	1267	1441	1543	Mcc	18	44425060	44812182	-	14577	protein_coding	mutated in colorectal cancers [Source:MGI Symbol;Acc:MGI:96930]	-
ENSMUSG00000037762	1652	2960	2827	1828	1870	1463	Slc16a9	10	70245100	70285968	+	3869	protein_coding	solute carrier family 16 (monocarboxylic acid transporters), member 9 [Source:MGI Symbol;Acc:MGI:1914109]	-
ENSMUSG00000014444	2814	2605	2443	1315	1477	1057	Piezo1	8	122481698	122551329	-	9935	protein_coding	piezo-type mechanosensitive ion channel component 1 [Source:MGI Symbol;Acc:MGI:3603204]	-
ENSMUSG00000039844	2764	2296	2238	1737	1778	1444	Rapgef1	2	29619720	29740978	+	7385	protein_coding	Rap guanine nucleotide exchange factor (GEF) 1 [Source:MGI Symbol;Acc:MGI:104580]	-
ENSMUSG00000024425	2212	2575	2319	1408	1815	1564	Ndfip1	18	38418975	38464399	+	930	protein_coding	Nedd4 family interacting protein 1 [Source:MGI Symbol;Acc:MGI:1929601]	-
ENSMUSG00000031393	2356	2217	2389	1961	1745	1630	Mecp2	X	74026592	74135363	-	15067	protein_coding	methyl CpG binding protein 2 [Source:MGI Symbol;Acc:MGI:99918]	MBD
ENSMUSG00000042460	2471	2575	2472	1121	1456	1570	C1galt1	6	7844842	7875687	+	6092	protein_coding	core 1 synthase, glycoprotein-N-acetylgalactosamine 3-beta-galactosyltransferase, 1 [Source:MGI Symbol;Acc:MGI:2151071]	-
ENSMUSG00000034377	2518	2181	2199	1664	1739	1886	Tulp4	17	6106437	6251128	+	18054	protein_coding	tubby like protein 4 [Source:MGI Symbol;Acc:MGI:1916092]	Tub
ENSMUSG00000034902	2420	2385	2282	1693	1903	1576	Pip5k1c	10	81292963	81319973	+	5730	protein_coding	phosphatidylinositol-4-phosphate 5-kinase, type 1 gamma [Source:MGI Symbol;Acc:MGI:1298224]	-
ENSMUSG00000046722	2344	2309	2032	1635	2417	1949	Cdc42se1	3	95228732	95236409	+	3258	protein_coding	CDC42 small effector 1 [Source:MGI Symbol;Acc:MGI:1889510]	-
ENSMUSG00000051495	1708	2166	1876	2054	2342	2593	Irf2bp2	8	126588296	126593986	-	5080	protein_coding	interferon regulatory factor 2 binding protein 2 [Source:MGI Symbol;Acc:MGI:2443921]	-
ENSMUSG00000099083	2512	1999	2208	1912	1716	1461	Atf7	15	102525946	102625464	-	10988	protein_coding	activating transcription factor 7 [Source:MGI Symbol;Acc:MGI:2443472]	TF_bZIP
ENSMUSG00000019647	1996	2275	2690	1651	1790	1901	Sema6a	18	47235598	47368870	-	8778	protein_coding	sema domain, transmembrane domain (TM), and cytoplasmic domain, (semaphorin) 6A [Source:MGI Symbol;Acc:MGI:1203727]	-
ENSMUSG00000075284	2348	2281	2551	1424	1914	1517	Wipf1	2	73429610	73529734	-	5896	protein_coding	WAS/WASL interacting protein family, member 1 [Source:MGI Symbol;Acc:MGI:2178801]	-
ENSMUSG00000007041	2493	2508	2254	1825	2096	1622	Clic1	17	35049966	35058749	+	1799	protein_coding	chloride intracellular channel 1 [Source:MGI Symbol;Acc:MGI:2148924]	-
ENSMUSG00000040128	1586	2078	1972	1815	2354	2849	Pnrc1	4	33245423	33290163	-	2095	protein_coding	proline-rich nuclear receptor coactivator 1 [Source:MGI Symbol;Acc:MGI:1917838]	-
ENSMUSG00000032946	1768	1126	1342	3003	3583	3577	Rasgrp2	19	6399340	6415216	+	12384	protein_coding	RAS, guanyl releasing protein 2 [Source:MGI Symbol;Acc:MGI:1333849]	-
ENSMUSG00000048271	1904	1786	1818	2422	2323	2725	Rbm33	5	28317121	28419239	+	12502	protein_coding	RNA binding motif protein 33 [Source:MGI Symbol;Acc:MGI:1919670]	-
ENSMUSG00000022353	2504	2252	2364	1134	1585	1995	Mtss1	15	58941234	59082005	-	11345	protein_coding	metastasis suppressor 1 [Source:MGI Symbol;Acc:MGI:2384818]	-
ENSMUSG00000004789	2170	2100	1993	1657	2348	2504	Dlst	12	85110833	85134845	+	9559	protein_coding	dihydrolipoamide S-succinyltransferase (E2 component of 2-oxo-glutarate complex) [Source:MGI Symbol;Acc:MGI:1926170]	-
ENSMUSG00000042133	2044	2335	2391	1989	1739	2243	Ppig	2	69722545	69754012	+	8122	protein_coding	peptidyl-prolyl isomerase G (cyclophilin G) [Source:MGI Symbol;Acc:MGI:2445173]	-
ENSMUSG00000020220	2533	2325	2262	1341	1337	1520	Vps13d	4	144972622	145195005	-	24771	protein_coding	vacuolar protein sorting 13D [Source:MGI Symbol;Acc:MGI:2448530]	-
ENSMUSG00000028228	2612	2566	2591	1588	1297	1071	Cpne3	4	19519254	19570108	-	7131	protein_coding	copine III [Source:MGI Symbol;Acc:MGI:1917818]	-
ENSMUSG00000025934	1721	2264	1611	1828	3039	2440	Gsta3	1	21240589	21265661	+	4344	protein_coding	glutathione S-transferase, alpha 3 [Source:MGI Symbol;Acc:MGI:95856]	-
ENSMUSG00000026123	2218	3139	2378	1346	1664	1414	Plekhb2	1	34849976	34879580	+	7987	protein_coding	pleckstrin homology domain containing, family B (evectins) member 2 [Source:MGI Symbol;Acc:MGI:2385825]	-
ENSMUSG00000006262	2637	2641	2297	1497	1568	1676	Mob1b	5	88720855	88764220	+	15033	protein_coding	MOB kinase activator 1B [Source:MGI Symbol;Acc:MGI:1915723]	-
ENSMUSG00000025404	2136	2464	2384	1341	1882	1500	R3hdm2	10	127380327	127499384	+	5987	protein_coding	R3H domain containing 2 [Source:MGI Symbol;Acc:MGI:1919000]	-
ENSMUSG00000009681	2535	2300	2001	1427	2007	1640	Bcr	10	75060592	75184921	+	8191	protein_coding	breakpoint cluster region [Source:MGI Symbol;Acc:MGI:88141]	-
ENSMUSG00000021190	2426	2765	2614	1080	1897	1474	Lgmn	12	102394084	102439813	-	2323	protein_coding	legumain [Source:MGI Symbol;Acc:MGI:1330838]	-
ENSMUSG00000031529	2355	2344	2374	1612	1514	1603	Tnks	8	34826460	34965690	-	14888	protein_coding	tankyrase, TRF1-interacting ankyrin-related ADP-ribose polymerase [Source:MGI Symbol;Acc:MGI:1341087]	-
ENSMUSG00000054455	2356	2382	2240	1502	2074	1624	Vapb	2	173737511	173784336	+	7131	protein_coding	vesicle-associated membrane protein, associated protein B and C [Source:MGI Symbol;Acc:MGI:1928744]	-
ENSMUSG00000001995	2662	2208	2381	1376	1672	1552	Sipa1l2	8	125418063	125569808	-	9617	protein_coding	signal-induced proliferation-associated 1 like 2 [Source:MGI Symbol;Acc:MGI:2676970]	-
ENSMUSG00000026924	2739	2355	2006	1610	1562	1521	Sec16a	2	26409431	26445216	-	9189	protein_coding	SEC16 homolog A, endoplasmic reticulum export factor [Source:MGI Symbol;Acc:MGI:2139207]	-
ENSMUSG00000056427	2854	2740	2481	1326	1017	537	Slit3	11	35121224	35708507	+	6067	protein_coding	slit guidance ligand 3 [Source:MGI Symbol;Acc:MGI:1315202]	-
ENSMUSG00000052296	2615	2528	2242	1269	1922	1421	Ppp6r1	7	4631495	4659019	-	4887	protein_coding	protein phosphatase 6, regulatory subunit 1 [Source:MGI Symbol;Acc:MGI:2442163]	-
ENSMUSG00000020390	2050	1825	1844	1556	2355	2988	Ube2b	11	51985497	52000762	-	2126	protein_coding	ubiquitin-conjugating enzyme E2B [Source:MGI Symbol;Acc:MGI:102944]	-
ENSMUSG00000045482	2494	2137	2113	1577	1634	1937	Trrap	5	144767732	144859778	+	20859	protein_coding	transformation/transcription domain-associated protein [Source:MGI Symbol;Acc:MGI:2153272]	-
ENSMUSG00000038773	2250	2410	2246	1991	1673	1482	Kdm3b	18	34777047	34838660	+	14095	protein_coding	KDM3B lysine (K)-specific demethylase 3B [Source:MGI Symbol;Acc:MGI:1923356]	-
ENSMUSG00000039473	2338	2321	2099	1455	1794	1883	Ubn1	16	5050057	5086289	+	8272	protein_coding	ubinuclein 1 [Source:MGI Symbol;Acc:MGI:1891307]	-
ENSMUSG00000021957	2757	2459	2019	1686	2180	1363	Tkt	14	30548359	30574720	+	7355	protein_coding	transketolase [Source:MGI Symbol;Acc:MGI:105992]	-
ENSMUSG00000021978	2318	2588	2390	1175	1561	1119	Extl3	14	65052060	65149855	-	6063	protein_coding	exostoses (multiple)-like 3 [Source:MGI Symbol;Acc:MGI:1860765]	-
ENSMUSG00000031729	1933	1817	1591	2321	2789	2769	Ist1	8	109671325	109693260	-	7006	protein_coding	increased sodium tolerance 1 homolog (yeast) [Source:MGI Symbol;Acc:MGI:1919205]	-
ENSMUSG00000027589	1772	1997	2069	1982	2139	2841	Pcmtd2	2	181837854	181857461	+	4183	protein_coding	protein-L-isoaspartate (D-aspartate) O-methyltransferase domain containing 2 [Source:MGI Symbol;Acc:MGI:1923927]	-
ENSMUSG00000033487	2377	2391	2225	1270	1612	1822	Fndc3a	14	72537946	72710003	-	9944	protein_coding	fibronectin type III domain containing 3A [Source:MGI Symbol;Acc:MGI:1196463]	-
ENSMUSG00000034957	2451	2725	2043	1510	2006	1709	Cebpa	7	35119293	35121928	+	2636	protein_coding	CCAAT/enhancer binding protein (C/EBP), alpha [Source:MGI Symbol;Acc:MGI:99480]	C/EBP
ENSMUSG00000022237	2194	1716	2212	1709	1987	2155	Ankrd33b	15	31291478	31367726	-	8761	protein_coding	ankyrin repeat domain 33B [Source:MGI Symbol;Acc:MGI:1917904]	-
ENSMUSG00000061130	2203	2358	2040	1583	1977	2057	Ppm1b	17	84956741	85023991	+	4971	protein_coding	protein phosphatase 1B, magnesium dependent, beta isoform [Source:MGI Symbol;Acc:MGI:101841]	-
ENSMUSG00000070639	2744	2436	2685	1238	1306	1461	Lrrc8b	5	105415775	105490074	+	6726	protein_coding	leucine rich repeat containing 8 family, member B [Source:MGI Symbol;Acc:MGI:2141353]	-
ENSMUSG00000024687	2266	2300	2139	1886	2046	1722	Osbp	19	11965844	11994105	+	4578	protein_coding	oxysterol binding protein [Source:MGI Symbol;Acc:MGI:97447]	-
ENSMUSG00000042390	2163	2225	2363	1754	1842	1589	Gatad2b	3	90293178	90363407	+	11443	protein_coding	GATA zinc finger domain containing 2B [Source:MGI Symbol;Acc:MGI:2443225]	zf-GATA
ENSMUSG00000006362	2538	1917	2183	1647	2002	1783	Cbfa2t3	8	122625141	122699109	-	8373	protein_coding	core-binding factor, runt domain, alpha subunit 2, translocated to, 3 (human) [Source:MGI Symbol;Acc:MGI:1338013]	-
ENSMUSG00000029238	1898	2547	2532	1360	1163	1335	Clock	5	76209868	76304792	-	13727	protein_coding	circadian locomotor output cycles kaput [Source:MGI Symbol;Acc:MGI:99698]	bHLH
ENSMUSG00000025410	2074	2188	2166	1831	2156	1760	Dctn2	10	127266368	127281950	+	4795	protein_coding	dynactin 2 [Source:MGI Symbol;Acc:MGI:107733]	-
ENSMUSG00000020290	2774	1969	1800	1435	1501	2410	Xpo1	11	23256041	23298249	+	7181	protein_coding	exportin 1 [Source:MGI Symbol;Acc:MGI:2144013]	-
ENSMUSG00000005142	2576	2566	2228	1537	1897	1445	Man2b1	8	85083270	85098282	+	8026	protein_coding	mannosidase 2, alpha B1 [Source:MGI Symbol;Acc:MGI:107286]	-
ENSMUSG00000026880	2225	2850	2648	1421	1632	1002	Stom	2	35313986	35336976	-	2827	protein_coding	stomatin [Source:MGI Symbol;Acc:MGI:95403]	-
ENSMUSG00000022579	2065	2768	2451	1583	2315	1790	Gpihbp1	15	75596628	75599481	+	2554	protein_coding	GPI-anchored HDL-binding protein 1 [Source:MGI Symbol;Acc:MGI:1915703]	-
ENSMUSG00000041415	2324	2125	2099	2112	1740	1900	Dicer1	12	104687742	104751952	-	16750	protein_coding	dicer 1, ribonuclease type III [Source:MGI Symbol;Acc:MGI:2177178]	-
ENSMUSG00000027598	2279	2301	2223	1744	1550	1704	Itch	2	155133509	155226855	+	9709	protein_coding	itchy, E3 ubiquitin protein ligase [Source:MGI Symbol;Acc:MGI:1202301]	-
ENSMUSG00000038371	2243	2498	2605	1713	1428	1387	Sbf2	7	110308013	110614922	-	14783	protein_coding	SET binding factor 2 [Source:MGI Symbol;Acc:MGI:1921831]	-
ENSMUSG00000005615	2337	2720	2457	1215	1443	950	Pcyt1a	16	32430921	32475070	+	7412	protein_coding	phosphate cytidylyltransferase 1, choline, alpha isoform [Source:MGI Symbol;Acc:MGI:88557]	-
ENSMUSG00000030246	1843	2463	1535	1786	2764	2214	Ldhb	6	142490249	142507957	-	1570	protein_coding	lactate dehydrogenase B [Source:MGI Symbol;Acc:MGI:96763]	-
ENSMUSG00000030357	2556	2162	1510	1504	2108	1511	Fkbp4	6	128429735	128438677	-	2795	protein_coding	FK506 binding protein 4 [Source:MGI Symbol;Acc:MGI:95543]	-
ENSMUSG00000026781	1973	2650	2745	1090	1530	1705	Acbd5	2	23068167	23115558	+	9775	protein_coding	acyl-Coenzyme A binding domain containing 5 [Source:MGI Symbol;Acc:MGI:1921409]	-
ENSMUSG00000066621	2063	2285	2080	1489	2003	1839	Tecpr1	5	144194442	144223615	-	12772	protein_coding	tectonin beta-propeller repeat containing 1 [Source:MGI Symbol;Acc:MGI:1917631]	-
ENSMUSG00000039105	2110	2217	1865	1592	2551	2588	Atp6v1g1	4	63544772	63550750	+	1135	protein_coding	ATPase, H+ transporting, lysosomal V1 subunit G1 [Source:MGI Symbol;Acc:MGI:1913540]	-
ENSMUSG00000020700	2274	2476	2377	1362	1487	1308	Map3k3	11	106084613	106155446	+	4023	protein_coding	mitogen-activated protein kinase kinase kinase 3 [Source:MGI Symbol;Acc:MGI:1346874]	-
ENSMUSG00000052512	2501	2179	1908	1593	1899	2102	Nav2	7	48908716	49610090	+	32228	protein_coding	neuron navigator 2 [Source:MGI Symbol;Acc:MGI:2183691]	-
ENSMUSG00000037475	2255	2009	2133	1876	1491	2392	Thoc2	X	41794991	41920674	-	12666	protein_coding	THO complex 2 [Source:MGI Symbol;Acc:MGI:2442413]	-
ENSMUSG00000021411	2375	2525	1523	1374	2027	1753	Pxdc1	13	34627834	34653486	-	2914	protein_coding	PX domain containing 1 [Source:MGI Symbol;Acc:MGI:1914145]	-
ENSMUSG00000009013	2733	1952	1590	1490	2104	2597	Dynll1	5	115297110	115300999	-	3890	protein_coding	dynein light chain LC8-type 1 [Source:MGI Symbol;Acc:MGI:1861457]	-
ENSMUSG00000030541	1987	2205	1744	1736	2559	2122	Idh2	7	80094846	80115392	-	2588	protein_coding	isocitrate dehydrogenase 2 (NADP+), mitochondrial [Source:MGI Symbol;Acc:MGI:96414]	-
ENSMUSG00000074971	1745	2335	2056	1932	2314	1889	Fibin	2	110360917	110363183	-	2267	protein_coding	fin bud initiation factor homolog (zebrafish) [Source:MGI Symbol;Acc:MGI:1914856]	-
ENSMUSG00000023067	969	3501	2138	1412	1730	1272	Cdkn1a	17	29090976	29100727	+	3553	protein_coding	cyclin-dependent kinase inhibitor 1A (P21) [Source:MGI Symbol;Acc:MGI:104556]	-
ENSMUSG00000022387	2343	2072	1990	1734	2081	2204	Brd1	15	88687034	88734233	-	8404	protein_coding	bromodomain containing 1 [Source:MGI Symbol;Acc:MGI:1924161]	-
ENSMUSG00000031353	2510	2358	2287	1205	1856	1475	Rbbp7	X	162760402	162779092	+	2909	protein_coding	retinoblastoma binding protein 7, chromatin remodeling factor [Source:MGI Symbol;Acc:MGI:1194910]	-
ENSMUSG00000057637	2333	2271	2212	1508	1558	1195	Prdm2	4	143107391	143212995	-	7420	protein_coding	PR domain containing 2, with ZNF domain [Source:MGI Symbol;Acc:MGI:107628]	zf-C2H2
ENSMUSG00000002496	2331	2333	2005	1397	1952	1820	Tsc2	17	24595816	24632630	-	9620	protein_coding	tuberous sclerosis 2 [Source:MGI Symbol;Acc:MGI:102548]	-
ENSMUSG00000029304	808	1621	2367	1746	2801	2264	Spp1	5	104435118	104441050	+	1648	protein_coding	secreted phosphoprotein 1 [Source:MGI Symbol;Acc:MGI:98389]	-
ENSMUSG00000030180	2197	2156	2274	2151	1447	1561	Kdm5a	6	120364124	120444574	+	14158	protein_coding	lysine (K)-specific demethylase 5A [Source:MGI Symbol;Acc:MGI:2136980]	ARID
ENSMUSG00000075415	2288	1905	2194	1867	1872	1844	Fnbp1	2	31026206	31142008	-	10030	protein_coding	formin binding protein 1 [Source:MGI Symbol;Acc:MGI:109606]	-
ENSMUSG00000037400	2296	2210	2197	1801	1582	1595	Atp11b	3	35754106	35856276	+	9176	protein_coding	ATPase, class VI, type 11B [Source:MGI Symbol;Acc:MGI:1923545]	-
ENSMUSG00000074582	2344	2561	2207	1233	1799	1824	Arfgef2	2	166805588	166898052	+	8770	protein_coding	ADP-ribosylation factor guanine nucleotide-exchange factor 2 (brefeldin A-inhibited) [Source:MGI Symbol;Acc:MGI:2139354]	-
ENSMUSG00000020385	1576	1324	1124	2240	2823	4730	Clk4	11	51261730	51281766	+	5797	protein_coding	CDC like kinase 4 [Source:MGI Symbol;Acc:MGI:1098551]	-
ENSMUSG00000030058	2382	2285	1883	1733	2034	1541	Copg1	6	87887814	87913595	+	11011	protein_coding	coatomer protein complex, subunit gamma 1 [Source:MGI Symbol;Acc:MGI:1858696]	-
ENSMUSG00000026867	2384	1944	1999	1931	1822	2030	Gapvd1	2	34674594	34755232	-	13748	protein_coding	GTPase activating protein and VPS9 domains 1 [Source:MGI Symbol;Acc:MGI:1913941]	-
ENSMUSG00000048537	1959	1687	1670	1918	2325	2807	Phldb1	9	44686304	44735198	-	7179	protein_coding	pleckstrin homology like domain, family B, member 1 [Source:MGI Symbol;Acc:MGI:2143230]	-
ENSMUSG00000009418	2323	1977	2136	1484	1508	1808	Nav1	1	135434580	135607295	-	17303	protein_coding	neuron navigator 1 [Source:MGI Symbol;Acc:MGI:2183683]	-
ENSMUSG00000024621	2694	2353	2296	1439	1759	1433	Csf1r	18	61105572	61132149	+	4885	protein_coding	colony stimulating factor 1 receptor [Source:MGI Symbol;Acc:MGI:1339758]	-
ENSMUSG00000040842	2398	2531	2352	1432	1881	1309	Szrd1	4	141113001	141139775	-	3327	protein_coding	SUZ RNA binding domain containing 1 [Source:MGI Symbol;Acc:MGI:1098672]	-
ENSMUSG00000003435	2283	2248	2013	1611	1755	1566	Supt5	7	28314891	28338746	-	5764	protein_coding	suppressor of Ty 5 [Source:MGI Symbol;Acc:MGI:1202400]	-
ENSMUSG00000027677	2124	1275	1405	2664	2206	3423	Ttc14	3	33799832	33814860	+	10515	protein_coding	tetratricopeptide repeat domain 14 [Source:MGI Symbol;Acc:MGI:1914370]	-
ENSMUSG00000028514	2432	2057	2123	1569	1421	1566	Usp24	4	106316213	106441322	+	12350	protein_coding	ubiquitin specific peptidase 24 [Source:MGI Symbol;Acc:MGI:1919936]	-
ENSMUSG00000057236	2519	2427	2342	1466	1606	1196	Rbbp4	4	129307100	129335370	-	8744	protein_coding	retinoblastoma binding protein 4, chromatin remodeling factor [Source:MGI Symbol;Acc:MGI:1194912]	-
ENSMUSG00000040850	2301	2520	2409	1481	1684	1463	Psme4	11	30771726	30880361	+	8382	protein_coding	proteasome (prosome, macropain) activator subunit 4 [Source:MGI Symbol;Acc:MGI:2143994]	-
ENSMUSG00000032547	2114	2288	2193	1712	1789	1804	Ryk	9	102834917	102908305	+	4534	protein_coding	receptor-like tyrosine kinase [Source:MGI Symbol;Acc:MGI:101766]	-
ENSMUSG00000025958	2594	2201	2030	1454	1543	1733	Creb1	1	64532645	64604548	+	13742	protein_coding	cAMP responsive element binding protein 1 [Source:MGI Symbol;Acc:MGI:88494]	TF_bZIP
ENSMUSG00000060450	2021	2124	2045	1845	2195	2216	Rnf14	18	38296635	38317847	+	3515	protein_coding	ring finger protein 14 [Source:MGI Symbol;Acc:MGI:1929668]	-
ENSMUSG00000026775	2324	2426	2352	1229	1517	1645	Yme1l1	2	23156369	23199260	+	8009	protein_coding	YME1-like 1 (S. cerevisiae) [Source:MGI Symbol;Acc:MGI:1351651]	-
ENSMUSG00000025609	2358	1970	2017	1535	1797	2023	Mkln1	6	31398735	31516811	+	28943	protein_coding	muskelin 1, intracellular mediator containing kelch motifs [Source:MGI Symbol;Acc:MGI:1351638]	-
ENSMUSG00000031983	2183	2203	2451	1451	1853	1536	2310022B05Rik	8	124635756	124663369	-	3307	protein_coding	RIKEN cDNA 2310022B05 gene [Source:MGI Symbol;Acc:MGI:1916801]	-
ENSMUSG00000089682	1980	2723	2106	1507	1916	1556	Bcl2l2	14	54883377	54888234	+	4462	protein_coding	BCL2-like 2 [Source:MGI Symbol;Acc:MGI:108052]	-
ENSMUSG00000034484	2127	2342	2326	1799	1855	1896	Snx2	18	53176365	53220860	+	2013	protein_coding	sorting nexin 2 [Source:MGI Symbol;Acc:MGI:1915054]	-
ENSMUSG00000036885	2389	2589	2619	1264	1635	1245	Arhgef26	3	62338344	62462221	+	10116	protein_coding	Rho guanine nucleotide exchange factor (GEF) 26 [Source:MGI Symbol;Acc:MGI:1918053]	-
ENSMUSG00000039943	1547	2183	1673	1816	2543	3322	Plcb4	2	135659011	136014593	+	8970	protein_coding	phospholipase C, beta 4 [Source:MGI Symbol;Acc:MGI:107464]	-
ENSMUSG00000026977	2061	1705	2110	2139	1981	2764	2025-03-07	2	60209887	60250676	+	10391	protein_coding	membrane-associated ring finger (C3HC4) 7 [Source:MGI Symbol;Acc:MGI:1931053]	-
ENSMUSG00000030707	2234	2080	2218	1895	2460	1681	Coro1a	7	126699773	126707787	-	2783	protein_coding	coronin, actin binding protein 1A [Source:MGI Symbol;Acc:MGI:1345961]	-
ENSMUSG00000021068	2383	2465	2592	1263	1182	1299	Nin	12	70011435	70113717	-	17005	protein_coding	ninein [Source:MGI Symbol;Acc:MGI:105108]	-
ENSMUSG00000029992	2562	2422	2130	1053	1516	1319	Gfpt1	6	87042846	87092197	+	10072	protein_coding	glutamine fructose-6-phosphate transaminase 1 [Source:MGI Symbol;Acc:MGI:95698]	-
ENSMUSG00000033917	2067	2287	1744	1993	2416	2045	Gde1	7	118688545	118705778	-	1692	protein_coding	glycerophosphodiester phosphodiesterase 1 [Source:MGI Symbol;Acc:MGI:1891827]	-
ENSMUSG00000043019	2442	2311	2225	1152	1558	1681	Edem3	1	151755371	151822051	+	6381	protein_coding	ER degradation enhancer, mannosidase alpha-like 3 [Source:MGI Symbol;Acc:MGI:1914217]	-
ENSMUSG00000024483	2434	2104	2030	1819	1557	1748	Ankhd1	18	36559987	36665917	+	9845	protein_coding	ankyrin repeat and KH domain containing 1 [Source:MGI Symbol;Acc:MGI:1921733]	-
ENSMUSG00000015133	2472	2367	2098	1328	1739	1461	Lrrk1	7	66226912	66388350	-	10307	protein_coding	leucine-rich repeat kinase 1 [Source:MGI Symbol;Acc:MGI:2142227]	-
ENSMUSG00000069237	2222	2166	1991	1578	2031	2119	Fam8a1	13	46669522	46678056	+	3827	protein_coding	family with sequence similarity 8, member A1 [Source:MGI Symbol;Acc:MGI:2145496]	-
ENSMUSG00000025612	2431	2097	2196	1639	1762	1643	Bach1	16	87698945	87733346	+	6179	protein_coding	BTB and CNC homology 1, basic leucine zipper transcription factor 1 [Source:MGI Symbol;Acc:MGI:894680]	TF_bZIP
ENSMUSG00000069895	2247	2655	2441	1415	1514	1139	Atxn1l	8	109726451	109737739	-	7526	protein_coding	ataxin 1-like [Source:MGI Symbol;Acc:MGI:3694797]	-
ENSMUSG00000020790	2717	2164	2217	1194	1415	1457	Ankfy1	11	72690006	72772146	+	11332	protein_coding	ankyrin repeat and FYVE domain containing 1 [Source:MGI Symbol;Acc:MGI:1337008]	-
ENSMUSG00000070565	1890	2621	2727	1317	1619	1672	Rasal2	1	157135182	157412595	-	13740	protein_coding	RAS protein activator like 2 [Source:MGI Symbol;Acc:MGI:2443881]	-
ENSMUSG00000031731	2669	2280	2162	1391	1546	1579	Ap1g1	8	109778554	109864204	+	7681	protein_coding	adaptor protein complex AP-1, gamma 1 subunit [Source:MGI Symbol;Acc:MGI:101919]	-
ENSMUSG00000053119	2112	2595	2157	1557	1889	1612	Chmp3	6	71543797	71582609	+	3250	protein_coding	charged multivesicular body protein 3 [Source:MGI Symbol;Acc:MGI:1913950]	-
ENSMUSG00000008200	1491	1478	1354	2087	2680	4374	Fnbp4	2	90745370	90781021	+	6583	protein_coding	formin binding protein 4 [Source:MGI Symbol;Acc:MGI:1860513]	-
ENSMUSG00000050812	2215	2220	2046	1518	1656	2134	Ecpas	4	58798911	58912749	-	11447	protein_coding	Ecm29 proteasome adaptor and scaffold [Source:MGI Symbol;Acc:MGI:2140220]	-
ENSMUSG00000021178	1958	2577	2303	1764	2029	1554	Psmc1	12	100110154	100123405	+	1933	protein_coding	protease (prosome, macropain) 26S subunit, ATPase 1 [Source:MGI Symbol;Acc:MGI:106054]	-
ENSMUSG00000035011	2346	2034	1912	1426	2138	2052	Zbtb7a	10	81135220	81152995	+	6808	protein_coding	zinc finger and BTB domain containing 7a [Source:MGI Symbol;Acc:MGI:1335091]	ZBTB
ENSMUSG00000036880	1538	2300	2000	1915	2384	1754	Acaa2	18	74779197	74806207	+	1515	protein_coding	acetyl-Coenzyme A acyltransferase 2 (mitochondrial 3-oxoacyl-Coenzyme A thiolase) [Source:MGI Symbol;Acc:MGI:1098623]	-
ENSMUSG00000020189	2195	2251	2537	1537	1386	1617	Osbpl8	10	111164752	111297249	+	9401	protein_coding	oxysterol binding protein-like 8 [Source:MGI Symbol;Acc:MGI:2443807]	-
ENSMUSG00000033671	2568	2000	2088	1613	1326	1590	Cep350	1	155844964	155973255	-	16520	protein_coding	centrosomal protein 350 [Source:MGI Symbol;Acc:MGI:1921331]	-
ENSMUSG00000042507	2073	2141	2059	1862	1898	1843	Elmsan1	12	84149176	84218881	-	7611	protein_coding	ELM2 and Myb/SANT-like domain containing 1 [Source:MGI Symbol;Acc:MGI:2685106]	-
ENSMUSG00000032374	2199	2218	2701	1183	1260	1913	Plod2	9	92542223	92608428	+	5392	protein_coding	procollagen lysine, 2-oxoglutarate 5-dioxygenase 2 [Source:MGI Symbol;Acc:MGI:1347007]	-
ENSMUSG00000038886	2007	2035	2086	2041	1791	1748	Man2a2	7	80349097	80371375	-	10317	protein_coding	mannosidase 2, alpha 2 [Source:MGI Symbol;Acc:MGI:2150656]	-
ENSMUSG00000020346	2318	2063	2030	1711	2051	1749	Mgat1	11	49244191	49263030	+	4733	protein_coding	mannoside acetylglucosaminyltransferase 1 [Source:MGI Symbol;Acc:MGI:96973]	-
ENSMUSG00000030967	1863	1876	2014	1895	2244	2736	Zranb1	7	132931142	132986391	+	5472	protein_coding	zinc finger, RAN-binding domain containing 1 [Source:MGI Symbol;Acc:MGI:106441]	-
[truncated: 52,533 more rows]
